# Supplementary material for: Genome-Wide Identification and Expression Analysis of the BTB Gene Superfamily Provides Insight into Sex Determination and Early Gonadal Development of Alligator sinensis
Source: Int J Mol Sci. 2024 Oct 7;25(19):10771. doi: 10.3390/ijms251910771 (PMC11477308; doi:10.3390/ijms251910771)
Supplement: Supplementary file 1 [file ijms-25-10771-s001.zip]

Archive with 10 entries (10 files):
- Additional file 1.xlsx
- Additional file 10.xlsx
- Additional file 2.pdf
- Additional file 3.xlsx
- Additional file 4.xlsx
- Additional file 5.xlsx
- Additional file 6.pdf
- Additional file 7.xlsx
- Additional file 8.xlsx
- Additional file 9.xlsx
