# Supplementary material for: Genome-Wide Identification and Expression Analysis of the BTB Gene Superfamily Provides Insight into Sex Determination and Early Gonadal Development of Alligator sinensis
Source: Int J Mol Sci. 2024 Oct 7;25(19):10771. doi: 10.3390/ijms251910771 (PMC11477308; doi:10.3390/ijms251910771)
Supplement: Supplementary file 1 [file ijms-25-10771-s001.zip › Additional file 10.xlsx]

## Sheet: Sheet1
Table S10 Primer sequences used for RT-qPCR.
Gene	Forward primer (5' to 3')	Reverse primer (5' to 3')	Product size (bp)
AsBTB87	TCACATGCGGACTCTTTCCC	AGAGCGCTTCTCCCCCCAGATA	155
AsBTB165	CGGAACACGCTTGCCAATAG	GTCGGGCGTTGGTACACATA	181
AsBTB164	ATGCTTCTATGGAGAGCGGC	ATTGCAGGCTGTAGGACACC	181
AsBTB35	AAGAACAGGAATGCGAGCAAA	GCTTCCTTACACACTTGCTGAC	124
AsBTB7	TGTCTGAAGCTGTGGAAAGTCA	TCTCCTCCCTCAGACACACC	151
AsBTB117	ACCGAGGCTGACTTCTACCA	CTGGGTGTCCACGTCAGTG	114
β-actin	ACCGAAACAAGAACCCAT	CCGACAAGATAAGACTGC	133
