# Supplementary material for: Genome-Wide Identification and Expression Analysis of the BTB Gene Superfamily Provides Insight into Sex Determination and Early Gonadal Development of Alligator sinensis
Source: Int J Mol Sci. 2024 Oct 7;25(19):10771. doi: 10.3390/ijms251910771 (PMC11477308; doi:10.3390/ijms251910771)
Supplement: Supplementary file 1 [file ijms-25-10771-s001.zip › Additional file 3.xlsx]

## Sheet: Sheet1
Table S3 Segmental duplication and tandem duplication gene pairs among AsBTB family members
No.	Segmental duplication gene pairs	Tandem duplication gene pairs
1	AsBTB1/48	AsBTB67/68
2	AsBTB5/50	AsBTB98/99
3	AsBTB35/109	AsBTB99/100
4	AsBTB57/62	AsBTB98/100
5	AsBTB81/154	AsBTB122/123
6	AsBTB146/154	AsBTB127/128
7		AsBTB161/162
8		AsBTB163/164
