# Supplementary material for: Genome-Wide Identification and Expression Analysis of the BTB Gene Superfamily Provides Insight into Sex Determination and Early Gonadal Development of Alligator sinensis
Source: Int J Mol Sci. 2024 Oct 7;25(19):10771. doi: 10.3390/ijms251910771 (PMC11477308; doi:10.3390/ijms251910771)
Supplement: Supplementary file 1 [file ijms-25-10771-s001.zip › Additional file 4.xlsx]

## Sheet: Sheet1
Table S4 Genome-wide identification and classification of Parus major and Podarcis muralis BTB genes
No.	Parus major		Podarcis muralis
	Protein id	Type	Protein id	Type
1	ENSPMJP00000000363.1	BTB-ZF	ENSPMRP00000000392.1	BTB-ZF
2	ENSPMJP00000000370.1	BTB-ZF	ENSPMRP00000000941.1	BTB-ZF
3	ENSPMJP00000000975.1	BTB-ZF	ENSPMRP00000001032.1	BTB-ZF
4	ENSPMJP00000001194.1	BTB-ZF	ENSPMRP00000001074.1	BTB-ZF
5	ENSPMJP00000001687.1	BTB-ZF	ENSPMRP00000002006.1	BTB-ZF
6	ENSPMJP00000001693.1	BTB-ZF	ENSPMRP00000002765.1	BTB-ZF
7	ENSPMJP00000001712.1	BTB-ZF	ENSPMRP00000004464.1	BTB-ZF
8	ENSPMJP00000001722.1	BTB-ZF	ENSPMRP00000005019.1	BTB-ZF
9	ENSPMJP00000001790.1	BTB-ZF	ENSPMRP00000006490.1	BTB-ZF
10	ENSPMJP00000001812.1	BTB-ZF	ENSPMRP00000007761.1	BTB-ZF
11	ENSPMJP00000001909.1	BTB-ZF	ENSPMRP00000008031.1	BTB-ZF
12	ENSPMJP00000001911.1	BTB-ZF	ENSPMRP00000009212.1	BTB-ZF
13	ENSPMJP00000003392.1	BTB-ZF	ENSPMRP00000009548.1	BTB-ZF
14	ENSPMJP00000003395.1	BTB-ZF	ENSPMRP00000010484.1	BTB-ZF
15	ENSPMJP00000003399.1	BTB-ZF	ENSPMRP00000010835.1	BTB-ZF
16	ENSPMJP00000004924.1	BTB-ZF	ENSPMRP00000011250.1	BTB-ZF
17	ENSPMJP00000005587.1	BTB-ZF	ENSPMRP00000011252.1	BTB-ZF
18	ENSPMJP00000005855.1	BTB-ZF	ENSPMRP00000012180.1	BTB-ZF
19	ENSPMJP00000006498.1	BTB-ZF	ENSPMRP00000012199.1	BTB-ZF
20	ENSPMJP00000006499.1	BTB-ZF	ENSPMRP00000012324.1	BTB-ZF
21	ENSPMJP00000007335.1	BTB-ZF	ENSPMRP00000012815.1	BTB-ZF
22	ENSPMJP00000007337.1	BTB-ZF	ENSPMRP00000014213.1	BTB-ZF
23	ENSPMJP00000007338.1	BTB-ZF	ENSPMRP00000014214.1	BTB-ZF
24	ENSPMJP00000007339.1	BTB-ZF	ENSPMRP00000015568.1	BTB-ZF
25	ENSPMJP00000008813.1	BTB-ZF	ENSPMRP00000015734.1	BTB-ZF
26	ENSPMJP00000008818.1	BTB-ZF	ENSPMRP00000017772.1	BTB-ZF
27	ENSPMJP00000009622.1	BTB-ZF	ENSPMRP00000017871.1	BTB-ZF
28	ENSPMJP00000011317.1	BTB-ZF	ENSPMRP00000018059.1	BTB-ZF
29	ENSPMJP00000011318.1	BTB-ZF	ENSPMRP00000018067.1	BTB-ZF
30	ENSPMJP00000011320.1	BTB-ZF	ENSPMRP00000019151.1	BTB-ZF
31	ENSPMJP00000011741.1	BTB-ZF	ENSPMRP00000019158.1	BTB-ZF
32	ENSPMJP00000012297.1	BTB-ZF	ENSPMRP00000019166.1	BTB-ZF
33	ENSPMJP00000012312.1	BTB-ZF	ENSPMRP00000019276.1	BTB-ZF
34	ENSPMJP00000013762.1	BTB-ZF	ENSPMRP00000019283.1	BTB-ZF
35	ENSPMJP00000013942.1	BTB-ZF	ENSPMRP00000023537.1	BTB-ZF
36	ENSPMJP00000014406.1	BTB-ZF	ENSPMRP00000024293.1	BTB-ZF
37	ENSPMJP00000014746.1	BTB-ZF	ENSPMRP00000024585.1	BTB-ZF
38	ENSPMJP00000014997.1	BTB-ZF	ENSPMRP00000024685.1	BTB-ZF
39	ENSPMJP00000015447.1	BTB-ZF	ENSPMRP00000024687.1	BTB-ZF
40	ENSPMJP00000015448.1	BTB-ZF	ENSPMRP00000024691.1	BTB-ZF
41	ENSPMJP00000018357.1	BTB-ZF	ENSPMRP00000025853.1	BTB-ZF
42	ENSPMJP00000018358.1	BTB-ZF	ENSPMRP00000026403.1	BTB-ZF
43	ENSPMJP00000018361.1	BTB-ZF	ENSPMRP00000026405.1	BTB-ZF
44	ENSPMJP00000019590.1	BTB-ZF	ENSPMRP00000026409.1	BTB-ZF
45	ENSPMJP00000020253.1	BTB-ZF	ENSPMRP00000026994.1	BTB-ZF
46	ENSPMJP00000020560.1	BTB-ZF	ENSPMRP00000027188.1	BTB-ZF
47	ENSPMJP00000020561.1	BTB-ZF	ENSPMRP00000027192.1	BTB-ZF
48	ENSPMJP00000020562.1	BTB-ZF	ENSPMRP00000027198.1	BTB-ZF
49	ENSPMJP00000021365.1	BTB-ZF	ENSPMRP00000029557.1	BTB-ZF
50	ENSPMJP00000021366.1	BTB-ZF	ENSPMRP00000030362.1	BTB-ZF
51	ENSPMJP00000022100.1	BTB-ZF	ENSPMRP00000032789.1	BTB-ZF
52	ENSPMJP00000024691.1	BTB-ZF	ENSPMRP00000033735.1	BTB-ZF
53	ENSPMJP00000025173.1	BTB-ZF	ENSPMRP00000033852.1	BTB-ZF
54	ENSPMJP00000026040.1	BTB-ZF	ENSPMRP00000034889.1	BTB-ZF
55	ENSPMJP00000026193.1	BTB-ZF	ENSPMRP00000035709.1	BTB-ZF
56	ENSPMJP00000026194.1	BTB-ZF	ENSPMRP00000035712.1	BTB-ZF
57	ENSPMJP00000026367.1	BTB-ZF	ENSPMRP00000035930.1	BTB-ZF
58	ENSPMJP00000026844.1	BTB-ZF	ENSPMRP00000035936.1	BTB-ZF
59	ENSPMJP00000019032.1	BTB-ZF	ENSPMRP00000036392.1	BTB-ZF
60	ENSPMJP00000000813.1	BTB-BACK-KELCH	ENSPMRP00000036395.1	BTB-ZF
61	ENSPMJP00000001067.1	BTB-BACK-KELCH	ENSPMRP00000036398.1	BTB-ZF
62	ENSPMJP00000001072.1	BTB-BACK-KELCH	ENSPMRP00000036961.1	BTB-ZF
63	ENSPMJP00000001215.1	BTB-BACK-KELCH	ENSPMRP00000036962.1	BTB-ZF
64	ENSPMJP00000001216.1	BTB-BACK-KELCH	ENSPMRP00000000015.1	BTB-BACK-KELCH
65	ENSPMJP00000001406.1	BTB-BACK-KELCH	ENSPMRP00000002470.1	BTB-BACK-KELCH
66	ENSPMJP00000001416.1	BTB-BACK-KELCH	ENSPMRP00000005089.1	BTB-BACK-KELCH
67	ENSPMJP00000001427.1	BTB-BACK-KELCH	ENSPMRP00000005094.1	BTB-BACK-KELCH
68	ENSPMJP00000001772.1	BTB-BACK-KELCH	ENSPMRP00000005705.1	BTB-BACK-KELCH
69	ENSPMJP00000003881.1	BTB-BACK-KELCH	ENSPMRP00000006318.1	BTB-BACK-KELCH
70	ENSPMJP00000004920.1	BTB-BACK-KELCH	ENSPMRP00000006499.1	BTB-BACK-KELCH
71	ENSPMJP00000005236.1	BTB-BACK-KELCH	ENSPMRP00000006741.1	BTB-BACK-KELCH
72	ENSPMJP00000006078.1	BTB-BACK-KELCH	ENSPMRP00000007496.1	BTB-BACK-KELCH
73	ENSPMJP00000008207.1	BTB-BACK-KELCH	ENSPMRP00000007493.1	BTB-BACK-KELCH
74	ENSPMJP00000009535.1	BTB-BACK-KELCH	ENSPMRP00000007500.1	BTB-BACK-KELCH
75	ENSPMJP00000010603.1	BTB-BACK-KELCH	ENSPMRP00000011179.1	BTB-BACK-KELCH
76	ENSPMJP00000011263.1	BTB-BACK-KELCH	ENSPMRP00000011188.1	BTB-BACK-KELCH
77	ENSPMJP00000011266.1	BTB-BACK-KELCH	ENSPMRP00000011197.1	BTB-BACK-KELCH
78	ENSPMJP00000011269.1	BTB-BACK-KELCH	ENSPMRP00000011556.1	BTB-BACK-KELCH
79	ENSPMJP00000011271.1	BTB-BACK-KELCH	ENSPMRP00000011562.1	BTB-BACK-KELCH
80	ENSPMJP00000011877.1	BTB-BACK-KELCH	ENSPMRP00000012440.1	BTB-BACK-KELCH
81	ENSPMJP00000011878.1	BTB-BACK-KELCH	ENSPMRP00000013215.1	BTB-BACK-KELCH
82	ENSPMJP00000011880.1	BTB-BACK-KELCH	ENSPMRP00000013857.1	BTB-BACK-KELCH
83	ENSPMJP00000011881.1	BTB-BACK-KELCH	ENSPMRP00000014091.1	BTB-BACK-KELCH
84	ENSPMJP00000011884.1	BTB-BACK-KELCH	ENSPMRP00000014430.1	BTB-BACK-KELCH
85	ENSPMJP00000011885.1	BTB-BACK-KELCH	ENSPMRP00000014440.1	BTB-BACK-KELCH
86	ENSPMJP00000011912.1	BTB-BACK-KELCH	ENSPMRP00000014445.1	BTB-BACK-KELCH
87	ENSPMJP00000012344.1	BTB-BACK-KELCH	ENSPMRP00000015499.1	BTB-BACK-KELCH
88	ENSPMJP00000012825.1	BTB-BACK-KELCH	ENSPMRP00000015503.1	BTB-BACK-KELCH
89	ENSPMJP00000013760.1	BTB-BACK-KELCH	ENSPMRP00000015510.1	BTB-BACK-KELCH
90	ENSPMJP00000013990.1	BTB-BACK-KELCH	ENSPMRP00000016220.1	BTB-BACK-KELCH
91	ENSPMJP00000014121.1	BTB-BACK-KELCH	ENSPMRP00000016332.1	BTB-BACK-KELCH
92	ENSPMJP00000014276.1	BTB-BACK-KELCH	ENSPMRP00000016588.1	BTB-BACK-KELCH
93	ENSPMJP00000014520.1	BTB-BACK-KELCH	ENSPMRP00000017048.1	BTB-BACK-KELCH
94	ENSPMJP00000014524.1	BTB-BACK-KELCH	ENSPMRP00000017642.1	BTB-BACK-KELCH
95	ENSPMJP00000014528.1	BTB-BACK-KELCH	ENSPMRP00000018179.1	BTB-BACK-KELCH
96	ENSPMJP00000014796.1	BTB-BACK-KELCH	ENSPMRP00000018185.1	BTB-BACK-KELCH
97	ENSPMJP00000014797.1	BTB-BACK-KELCH	ENSPMRP00000019169.1	BTB-BACK-KELCH
98	ENSPMJP00000014862.1	BTB-BACK-KELCH	ENSPMRP00000021012.1	BTB-BACK-KELCH
99	ENSPMJP00000014863.1	BTB-BACK-KELCH	ENSPMRP00000021457.1	BTB-BACK-KELCH
100	ENSPMJP00000014864.1	BTB-BACK-KELCH	ENSPMRP00000021460.1	BTB-BACK-KELCH
101	ENSPMJP00000015415.1	BTB-BACK-KELCH	ENSPMRP00000021469.1	BTB-BACK-KELCH
102	ENSPMJP00000016996.1	BTB-BACK-KELCH	ENSPMRP00000021573.1	BTB-BACK-KELCH
103	ENSPMJP00000017180.1	BTB-BACK-KELCH	ENSPMRP00000022351.1	BTB-BACK-KELCH
104	ENSPMJP00000017182.1	BTB-BACK-KELCH	ENSPMRP00000023980.1	BTB-BACK-KELCH
105	ENSPMJP00000017183.1	BTB-BACK-KELCH	ENSPMRP00000025146.1	BTB-BACK-KELCH
106	ENSPMJP00000017184.1	BTB-BACK-KELCH	ENSPMRP00000025152.1	BTB-BACK-KELCH
107	ENSPMJP00000017185.1	BTB-BACK-KELCH	ENSPMRP00000026328.1	BTB-BACK-KELCH
108	ENSPMJP00000017186.1	BTB-BACK-KELCH	ENSPMRP00000026602.1	BTB-BACK-KELCH
109	ENSPMJP00000018325.1	BTB-BACK-KELCH	ENSPMRP00000026898.1	BTB-BACK-KELCH
110	ENSPMJP00000018326.1	BTB-BACK-KELCH	ENSPMRP00000027076.1	BTB-BACK-KELCH
111	ENSPMJP00000018578.1	BTB-BACK-KELCH	ENSPMRP00000027493.1	BTB-BACK-KELCH
112	ENSPMJP00000018579.1	BTB-BACK-KELCH	ENSPMRP00000027535.1	BTB-BACK-KELCH
113	ENSPMJP00000018580.1	BTB-BACK-KELCH	ENSPMRP00000027539.1	BTB-BACK-KELCH
114	ENSPMJP00000018643.1	BTB-BACK-KELCH	ENSPMRP00000027678.1	BTB-BACK-KELCH
115	ENSPMJP00000019305.1	BTB-BACK-KELCH	ENSPMRP00000027980.1	BTB-BACK-KELCH
116	ENSPMJP00000019367.1	BTB-BACK-KELCH	ENSPMRP00000027986.1	BTB-BACK-KELCH
117	ENSPMJP00000019375.1	BTB-BACK-KELCH	ENSPMRP00000029954.1	BTB-BACK-KELCH
118	ENSPMJP00000019376.1	BTB-BACK-KELCH	ENSPMRP00000030594.1	BTB-BACK-KELCH
119	ENSPMJP00000019758.1	BTB-BACK-KELCH	ENSPMRP00000030762.1	BTB-BACK-KELCH
120	ENSPMJP00000021780.1	BTB-BACK-KELCH	ENSPMRP00000031354.1	BTB-BACK-KELCH
121	ENSPMJP00000021890.1	BTB-BACK-KELCH	ENSPMRP00000031501.1	BTB-BACK-KELCH
122	ENSPMJP00000021912.1	BTB-BACK-KELCH	ENSPMRP00000031505.1	BTB-BACK-KELCH
123	ENSPMJP00000021921.1	BTB-BACK-KELCH	ENSPMRP00000031512.1	BTB-BACK-KELCH
124	ENSPMJP00000022197.1	BTB-BACK-KELCH	ENSPMRP00000031520.1	BTB-BACK-KELCH
125	ENSPMJP00000022223.1	BTB-BACK-KELCH	ENSPMRP00000031531.1	BTB-BACK-KELCH
126	ENSPMJP00000022224.1	BTB-BACK-KELCH	ENSPMRP00000032523.1	BTB-BACK-KELCH
127	ENSPMJP00000022225.1	BTB-BACK-KELCH	ENSPMRP00000033594.1	BTB-BACK-KELCH
128	ENSPMJP00000024223.1	BTB-BACK-KELCH	ENSPMRP00000035902.1	BTB-BACK-KELCH
129	ENSPMJP00000024224.1	BTB-BACK-KELCH	ENSPMRP00000036494.1	BTB-BACK-KELCH
130	ENSPMJP00000024225.1	BTB-BACK-KELCH	ENSPMRP00000036497.1	BTB-BACK-KELCH
131	ENSPMJP00000024226.1	BTB-BACK-KELCH	ENSPMRP00000037156.1	BTB-BACK-KELCH
132	ENSPMJP00000025600.1	BTB-BACK-KELCH	ENSPMRP00000014086.1	BTB-BACK-KELCH
133	ENSPMJP00000025624.1	BTB-BACK-KELCH	ENSPMRP00000011650.1	BTB-BACK-KELCH
134	ENSPMJP00000025658.1	BTB-BACK-KELCH	ENSPMRP00000011670.1	BTB-BACK-KELCH
135	ENSPMJP00000025659.1	BTB-BACK-KELCH	ENSPMRP00000011675.1	BTB-BACK-KELCH
136	ENSPMJP00000026268.1	BTB-BACK-KELCH	ENSPMRP00000003248.1	T1-Kv
137	ENSPMJP00000026858.1	BTB-BACK-KELCH	ENSPMRP00000005145.1	T1-Kv
138	ENSPMJP00000002931.1	T1-KV	ENSPMRP00000005153.1	T1-Kv
139	ENSPMJP00000004740.1	T1-KV	ENSPMRP00000007160.1	T1-Kv
140	ENSPMJP00000005209.1	T1-KV	ENSPMRP00000007582.1	T1-Kv
141	ENSPMJP00000006052.1	T1-KV	ENSPMRP00000008864.1	T1-Kv
142	ENSPMJP00000008835.1	T1-KV	ENSPMRP00000009102.1	T1-Kv
143	ENSPMJP00000011066.1	T1-KV	ENSPMRP00000009852.1	T1-Kv
144	ENSPMJP00000011067.1	T1-KV	ENSPMRP00000011189.1	T1-Kv
145	ENSPMJP00000011853.1	T1-KV	ENSPMRP00000012826.1	T1-Kv
146	ENSPMJP00000011934.1	T1-KV	ENSPMRP00000015417.1	T1-Kv
147	ENSPMJP00000012606.1	T1-KV	ENSPMRP00000015654.1	T1-Kv
148	ENSPMJP00000012617.1	T1-KV	ENSPMRP00000015989.1	T1-Kv
149	ENSPMJP00000012633.1	T1-KV	ENSPMRP00000015997.1	T1-Kv
150	ENSPMJP00000014395.1	T1-KV	ENSPMRP00000017493.1	T1-Kv
151	ENSPMJP00000015758.1	T1-KV	ENSPMRP00000017619.1	T1-Kv
152	ENSPMJP00000015759.1	T1-KV	ENSPMRP00000017626.1	T1-Kv
153	ENSPMJP00000015760.1	T1-KV	ENSPMRP00000017632.1	T1-Kv
154	ENSPMJP00000015768.1	T1-KV	ENSPMRP00000017863.1	T1-Kv
155	ENSPMJP00000015769.1	T1-KV	ENSPMRP00000018370.1	T1-Kv
156	ENSPMJP00000015770.1	T1-KV	ENSPMRP00000020388.1	T1-Kv
157	ENSPMJP00000016519.1	T1-KV	ENSPMRP00000028468.1	T1-Kv
158	ENSPMJP00000016768.1	T1-KV	ENSPMRP00000029284.1	T1-Kv
159	ENSPMJP00000016769.1	T1-KV	ENSPMRP00000029404.1	T1-Kv
160	ENSPMJP00000016770.1	T1-KV	ENSPMRP00000029408.1	T1-Kv
161	ENSPMJP00000016771.1	T1-KV	ENSPMRP00000029412.1	T1-Kv
162	ENSPMJP00000018301.1	T1-KV	ENSPMRP00000029421.1	T1-Kv
163	ENSPMJP00000018593.1	T1-KV	ENSPMRP00000030251.1	T1-Kv
164	ENSPMJP00000021829.1	T1-KV	ENSPMRP00000032924.1	T1-Kv
165	ENSPMJP00000023856.1	T1-KV	ENSPMRP00000033355.1	T1-Kv
166	ENSPMJP00000023857.1	T1-KV	ENSPMRP00000033843.1	T1-Kv
167	ENSPMJP00000023858.1	T1-KV	ENSPMRP00000034408.1	T1-Kv
168	ENSPMJP00000024745.1	T1-KV	ENSPMRP00000002386.1	BTB-KCTD
169	ENSPMJP00000024747.1	T1-KV	ENSPMRP00000005357.1	BTB-KCTD
170	ENSPMJP00000024746.1	T1-KV	ENSPMRP00000007612.1	BTB-KCTD
171	ENSPMJP00000002963.1	BTB-KCTD	ENSPMRP00000017172.1	BTB-KCTD
172	ENSPMJP00000007580.1	BTB-KCTD	ENSPMRP00000018187.1	BTB-KCTD
173	ENSPMJP00000019955.1	BTB-KCTD	ENSPMRP00000018496.1	BTB-KCTD
174	ENSPMJP00000020954.1	BTB-KCTD	ENSPMRP00000010481.1	MATH-BTB
175	ENSPMJP00000008381.1	MATH-BTB	ENSPMRP00000019984.1	MATH-BTB
176	ENSPMJP00000008383.1	MATH-BTB	ENSPMRP00000005154.1	BTB-bZIP
177	ENSPMJP00000027443.1	MATH-BTB	ENSPMRP00000010936.1	BTB-bZIP
178	ENSPMJP00000001877.1	BTB-bZIP	ENSPMRP00000002742.1	BTB-BACK-PHR
179	ENSPMJP00000001887.1	BTB-bZIP	ENSPMRP00000007803.1	BTB-BACK-PHR
180	ENSPMJP00000015849.1	BTB-bZIP	ENSPMRP00000031395.1	BTB-BACK-PHR
181	ENSPMJP00000000460.1	BTB-BACK-PHR	ENSPMRP00000031401.1	BTB-BACK-PHR
182	ENSPMJP00000000465.1	BTB-BACK-PHR	ENSPMRP00000007713.1	RhoBTB
183	ENSPMJP00000001106.1	BTB-BACK-PHR	ENSPMRP00000014955.1	RhoBTB
184	ENSPMJP00000001118.1	BTB-BACK-PHR	ENSPMRP00000014963.1	RhoBTB
185	ENSPMJP00000001665.1	BTB-BACK-PHR	ENSPMRP00000014969.1	RhoBTB
186	ENSPMJP00000013400.1	BTB-BACK-PHR	ENSPMRP00000020492.1	RhoBTB
187	ENSPMJP00000006455.1	RhoBTB	ENSPMRP00000025256.1	RhoBTB
188	ENSPMJP00000020730.1	RhoBTB	ENSPMRP00000025262.1	RhoBTB
189	ENSPMJP00000024124.1	RhoBTB	ENSPMRP00000026924.1	RhoBTB
190	ENSPMJP00000024125.1	RhoBTB	ENSPMRP00000026936.1	RhoBTB
191	ENSPMJP00000004252.1	ANK-BTB-BACK	ENSPMRP00000026942.1	RhoBTB
192	ENSPMJP00000009346.1	ANK-BTB-BACK	ENSPMRP00000002621.1	ANK-BTB-BACK
193	ENSPMJP00000010716.1	ANK-BTB-BACK	ENSPMRP00000002664.1	ANK-BTB-BACK
194	ENSPMJP00000010717.1	ANK-BTB-BACK	ENSPMRP00000002671.1	ANK-BTB-BACK
195	ENSPMJP00000010720.1	ANK-BTB-BACK	ENSPMRP00000002675.1	ANK-BTB-BACK
196	ENSPMJP00000017001.1	ANK-BTB-BACK	ENSPMRP00000002681.1	ANK-BTB-BACK
197	ENSPMJP00000025889.1	ANK-BTB-BACK	ENSPMRP00000002687.1	ANK-BTB-BACK
198	ENSPMJP00000007240.1	BTB-BEN	ENSPMRP00000002694.1	ANK-BTB-BACK
199	ENSPMJP00000019992.1	ATS1-BTB-BACK	ENSPMRP00000015798.1	ANK-BTB-BACK
200	ENSPMJP00000019993.1	ATS1-BTB-BACK	ENSPMRP00000015823.1	ANK-BTB-BACK
201	ENSPMJP00000019994.1	ATS1-BTB-BACK	ENSPMRP00000015825.1	ANK-BTB-BACK
202	ENSPMJP00000020011.1	ATS1-BTB-BACK	ENSPMRP00000015840.1	ANK-BTB-BACK
203	ENSPMJP00000001433.1	BTBonly	ENSPMRP00000016637.1	ANK-BTB-BACK
204	ENSPMJP00000001435.1	BTBonly	ENSPMRP00000024629.1	ANK-BTB-BACK
205	ENSPMJP00000002807.1	BTBonly	ENSPMRP00000016000.1	BTB-BEN
206	ENSPMJP00000004601.1	BTBonly	ENSPMRP00000035398.1	BTB-BEN
207	ENSPMJP00000011698.1	BTBonly	ENSPMRP00000003512.1	ATS1-BTB-BACK
208	ENSPMJP00000014873.1	BTBonly	ENSPMRP00000006189.1	ATS1-BTB-BACK
209	ENSPMJP00000026323.1	BTBonly	ENSPMRP00000007273.1	ATS1-BTB-BACK
210	ENSPMJP00000000429.1	BTBonly	ENSPMRP00000007277.1	ATS1-BTB-BACK
211	ENSPMJP00000000939.1	BTBonly	ENSPMRP00000001737.1	BTBonly
212	ENSPMJP00000002983.1	BTBonly	ENSPMRP00000002713.1	BTBonly
213	ENSPMJP00000004221.1	BTBonly	ENSPMRP00000007754.1	BTBonly
214	ENSPMJP00000005775.1	BTBonly	ENSPMRP00000019539.1	BTBonly
215	ENSPMJP00000010096.1	BTBonly	ENSPMRP00000027201.1	BTBonly
216	ENSPMJP00000013202.1	BTBonly	ENSPMRP00000027576.1	BTBonly
217	ENSPMJP00000018021.1	BTBonly	ENSPMRP00000027687.1	BTBonly
218	ENSPMJP00000018022.1	BTBonly	ENSPMRP00000002258.1	BTBonly
219	ENSPMJP00000019727.1	BTBonly	ENSPMRP00000006211.1	BTBonly
220	ENSPMJP00000020023.1	BTBonly	ENSPMRP00000006194.1	BTBonly
221	ENSPMJP00000026001.1	BTBonly	ENSPMRP00000006239.1	BTBonly
222	ENSPMJP00000021341.1	BTBonly	ENSPMRP00000007400.1	BTBonly
223	ENSPMJP00000021342.1	BTBonly	ENSPMRP00000008251.1	BTBonly
224	ENSPMJP00000005120.1	BTBonly	ENSPMRP00000014656.1	BTBonly
225	ENSPMJP00000018564.1	BTBonly	ENSPMRP00000014663.1	BTBonly
226	ENSPMJP00000021009.1	BTBonly	ENSPMRP00000016079.1	BTBonly
227	ENSPMJP00000021010.1	BTBonly	ENSPMRP00000016090.1	BTBonly
228	ENSPMJP00000021011.1	BTBonly	ENSPMRP00000020958.1	BTBonly
229	ENSPMJP00000021922.1	BTBonly	ENSPMRP00000030515.1	BTBonly
230	ENSPMJP00000022903.1	BTBonly	ENSPMRP00000030516.1	BTBonly
231	ENSPMJP00000022904.1	BTBonly	ENSPMRP00000030912.1	BTBonly
232	ENSPMJP00000026269.1	BTBonly	ENSPMRP00000030915.1	BTBonly
233	ENSPMJP00000026571.1	BTBonly	ENSPMRP00000034739.1	BTBonly
234	ENSPMJP00000026572.1	BTBonly	ENSPMRP00000036131.1	BTBonly
235	ENSPMJP00000026573.1	BTBonly	ENSPMRP00000022457.1	BTBonly
236	ENSPMJP00000026796.1	BTBonly	ENSPMRP00000000078.1	BTBonly
237	ENSPMJP00000019553.1	BTB-BACK-F5/8 C	ENSPMRP00000000079.1	BTBonly
238			ENSPMRP00000001200.1	BTBonly
239			ENSPMRP00000002346.1	BTBonly
240			ENSPMRP00000003728.1	BTBonly
241			ENSPMRP00000005700.1	BTBonly
242			ENSPMRP00000009315.1	BTBonly
243			ENSPMRP00000011195.1	BTBonly
244			ENSPMRP00000014555.1	BTBonly
245			ENSPMRP00000018312.1	BTBonly
246			ENSPMRP00000018315.1	BTBonly
247			ENSPMRP00000018320.1	BTBonly
248			ENSPMRP00000011211.1	BTBonly
249			ENSPMRP00000011223.1	BTBonly
250			ENSPMRP00000006500.1	BTB-BACK-ApoO
251			ENSPMRP00000006961.1	BTB-BACK-F5/8 type C
252			ENSPMRP00000022057.1	BTB-BACK-SGNH_hydrolase
