# Supplementary material for: Genome-Wide Identification and Expression Analysis of the BTB Gene Superfamily Provides Insight into Sex Determination and Early Gonadal Development of Alligator sinensis
Source: Int J Mol Sci. 2024 Oct 7;25(19):10771. doi: 10.3390/ijms251910771 (PMC11477308; doi:10.3390/ijms251910771)
Supplement: Supplementary file 1 [file ijms-25-10771-s001.zip › Additional file 5.xlsx]

## Sheet: Sheet3
Table S5 Pairing of BTB homologous genes of the Alligator sinensis with those of the Parus major and the Podarcis muralis
	Alligator sinensis and Parus major BTB homologous genes		Alligator sinensis and Podarcis muralis BTB homologous genes
	Alligator sinensis gene id	Parus major gene id	Alligator sinensis gene id	Podarcis muralis gene id
1	EVM0015308	ENSPMJT00000015454	EVM0000781	ENSPMRT00000004761
2	EVM0000781	ENSPMJT00000026752	EVM0015308	ENSPMRT00000016801
3	EVM0000707	ENSPMJT00000026382	EVM0000707	ENSPMRT00000010184
4	EVM0010345	ENSPMJT00000018256	EVM0006838	ENSPMRT00000001094
5	EVM0012252	ENSPMJT00000019307	EVM0010345	ENSPMRT00000035908
6	EVM0010219	ENSPMJT00000018866	EVM0010219	ENSPMRT00000011184
7	EVM0010277	ENSPMJT00000006908	EVM0012252	ENSPMRT00000013684
8	EVM0017737	ENSPMJT00000033944	EVM0010277	ENSPMRT00000029361
9	EVM0009055	ENSPMJT00000001595	EVM0017737	ENSPMRT00000016627
10	EVM0019994	ENSPMJT00000028770	EVM0004207	ENSPMRT00000002964
11	EVM0016852	ENSPMJT00000025579	EVM0009055	ENSPMRT00000008587
12	EVM0009340	ENSPMJT00000009067	EVM0019994	ENSPMRT00000026080
13	EVM0015293	ENSPMJT00000027790	EVM0018161	ENSPMRT00000034768
14	EVM0010172	ENSPMJT00000004819	EVM0016852	ENSPMRT00000009835
15	EVM0008442	ENSPMJT00000033554	EVM0009340	ENSPMRT00000011561
16	EVM0015625	ENSPMJT00000016190	EVM0010172	ENSPMRT00000015182
17	EVM0016217	ENSPMJT00000018023	EVM0015293	ENSPMRT00000027436
18	EVM0015827	ENSPMJT00000014941	EVM0010420	ENSPMRT00000019018
19	EVM0001274	ENSPMJT00000020286	EVM0014984	ENSPMRT00000018919
20	EVM0012280	ENSPMJT00000010150	EVM0015827	ENSPMRT00000028637
21	EVM0012784	ENSPMJT00000010147	EVM0010015	ENSPMRT00000026195
22	EVM0017553	ENSPMJT00000032485	EVM0015625	ENSPMRT00000019213
23	EVM0007806	ENSPMJT00000007937	EVM0012280	ENSPMRT00000028853
24	EVM0017388	ENSPMJT00000034559	EVM0012784	ENSPMRT00000028843
25	EVM0013685	ENSPMJT00000019693	EVM0017553	ENSPMRT00000013000
26	EVM0016951	ENSPMJT00000031879	EVM0007806	ENSPMRT00000012019
27	EVM0012958	ENSPMJT00000024881	EVM0017388	ENSPMRT00000038077
28	EVM0015085	ENSPMJT00000033730	EVM0013685	ENSPMRT00000032194
29	EVM0000188	ENSPMJT00000033731	EVM0016951	ENSPMRT00000028009
30	EVM0014976	ENSPMJT00000000485	EVM0012958	ENSPMRT00000031348
31	EVM0001755	ENSPMJT00000000497	EVM0012242	ENSPMRT00000002130
32	EVM0002960	ENSPMJT00000001619	EVM0017005	ENSPMRT00000003991
33	EVM0014150	ENSPMJT00000001620	EVM0003720	ENSPMRT00000029686
34	EVM0003720	ENSPMJT00000033065	EVM0018750	ENSPMRT00000006727
35	EVM0017005	ENSPMJT00000033041	EVM0001097	ENSPMRT00000001252
36	EVM0019376	ENSPMJT00000022486	EVM0007216	ENSPMRT00000017431
37	EVM0018750	ENSPMJT00000015670	EVM0014914	ENSPMRT00000006924
38	EVM0014914	ENSPMJT00000019397	EVM0010801	ENSPMRT00000007177
39	EVM0010801	ENSPMJT00000019502	EVM0019847	ENSPMRT00000026688
40	EVM0007216	ENSPMJT00000031342	EVM0001961	ENSPMRT00000029357
41	EVM0019847	ENSPMJT00000005494	EVM0001367	ENSPMRT00000028539
42	EVM0001961	ENSPMJT00000006902	EVM0005080	ENSPMRT00000027932
43	EVM0001367	ENSPMJT00000001078	EVM0000809	ENSPMRT00000009937
44	EVM0005080	ENSPMJT00000018465	EVM0015078	ENSPMRT00000015411
45	EVM0015078	ENSPMJT00000034576	EVM0004025	ENSPMRT00000002628
46	EVM0000809	ENSPMJT00000033825	EVM0013168	ENSPMRT00000006069
47	EVM0004025	ENSPMJT00000018311	EVM0001396	ENSPMRT00000033416
48	EVM0002291	ENSPMJT00000024293	EVM0014480	ENSPMRT00000034487
49	EVM0013168	ENSPMJT00000001412	EVM0019998	ENSPMRT00000029679
50	EVM0019998	ENSPMJT00000019489	EVM0018545	ENSPMRT00000028217
51	EVM0018545	ENSPMJT00000028339	EVM0017895	ENSPMRT00000033254
52	EVM0004340	ENSPMJT00000025232	EVM0019413	ENSPMRT00000006064
53	EVM0007677	ENSPMJT00000018021	EVM0015229	ENSPMRT00000012444
54	EVM0019413	ENSPMJT00000012839	EVM0004340	ENSPMRT00000022310
55	EVM0015229	ENSPMJT00000011214	EVM0005588	ENSPMRT00000014811
56	EVM0015712	ENSPMJT00000028879	EVM0016651	ENSPMRT00000020750
57	EVM0004949	ENSPMJT00000028915	EVM0015712	ENSPMRT00000012344
58	EVM0014886	ENSPMJT00000028916	EVM0004949	ENSPMRT00000005425
59	EVM0011402	ENSPMJT00000007422	EVM0014886	ENSPMRT00000005420
60	EVM0016132	ENSPMJT00000024319	EVM0009787	ENSPMRT00000038663
61	EVM0005545	ENSPMJT00000024394	EVM0013900	ENSPMRT00000029202
62	EVM0013900	ENSPMJT00000033102	EVM0016132	ENSPMRT00000018161
63	EVM0010242	ENSPMJT00000014873	EVM0005545	ENSPMRT00000015052
64	EVM0019474	ENSPMJT00000008564	EVM0010242	ENSPMRT00000008015
65	EVM0005563	ENSPMJT00000022227	EVM0019474	ENSPMRT00000025444
66	EVM0014544	ENSPMJT00000002337	EVM0005563	ENSPMRT00000017689
67	EVM0008033	ENSPMJT00000016852	EVM0008033	ENSPMRT00000022891
68	EVM0001479	ENSPMJT00000016579	EVM0014544	ENSPMRT00000032449
69	EVM0001985	ENSPMJT00000016593	EVM0021179	ENSPMRT00000016466
70	EVM0012324	ENSPMJT00000016614	EVM0008827	ENSPMRT00000007663
71	EVM0008827	ENSPMJT00000023908	EVM0020062	ENSPMRT00000019011
72	EVM0016761	ENSPMJT00000021623	EVM0015156	ENSPMRT00000021662
73	EVM0015808	ENSPMJT00000004212	EVM0015808	ENSPMRT00000011952
74	EVM0000316	ENSPMJT00000011958	EVM0000316	ENSPMRT00000034931
75	EVM0017809	ENSPMJT00000018846	EVM0017809	ENSPMRT00000032079
76	EVM0012733	ENSPMJT00000028410	EVM0009868	ENSPMRT00000009719
77	EVM0005392	ENSPMJT00000020681	EVM0005392	ENSPMRT00000018757
78	EVM0010621	ENSPMJT00000020680	EVM0010621	ENSPMRT00000018765
79	EVM0003488	ENSPMJT00000020679	EVM0003488	ENSPMRT00000018771
80	EVM0002440	ENSPMJT00000020667	EVM0002440	ENSPMRT00000019533
81	EVM0009868	ENSPMJT00000030918	EVM0011368	ENSPMRT00000031058
82	EVM0001999	ENSPMJT00000007356	EVM0004662	ENSPMRT00000018623
83	EVM0004662	ENSPMJT00000024335	EVM0004891	ENSPMRT00000013696
84	EVM0004891	ENSPMJT00000006618	EVM0001360	ENSPMRT00000017069
85	EVM0001360	ENSPMJT00000015596	EVM0019218	ENSPMRT00000008153
86	EVM0019218	ENSPMJT00000006601	EVM0005167	ENSPMRT00000006591
87	EVM0005167	ENSPMJT00000023519	EVM0005678	ENSPMRT00000002540
88	EVM0005678	ENSPMJT00000004263	EVM0002316	ENSPMRT00000019661
89	EVM0002316	ENSPMJT00000027256	EVM0016595	ENSPMRT00000019346
90	EVM0003215	ENSPMJT00000035225	EVM0013610	ENSPMRT00000018288
91	EVM0013544	ENSPMJT00000002475	EVM0003215	ENSPMRT00000011181
92	EVM0005590	ENSPMJT00000001472	EVM0018049	ENSPMRT00000021220
93	EVM0019360	ENSPMJT00000002197	EVM0013544	ENSPMRT00000011680
94	EVM0009094	ENSPMJT00000017565	EVM0003049	ENSPMRT00000005495
95	EVM0009180	ENSPMJT00000015402	EVM0005590	ENSPMRT00000002937
96	EVM0018602	ENSPMJT00000026972	EVM0019360	ENSPMRT00000008349
97	EVM0002387	ENSPMJT00000031224	EVM0009180	ENSPMRT00000021770
98	EVM0013698	ENSPMJT00000014218	EVM0018602	ENSPMRT00000015971
99	EVM0013357	ENSPMJT00000005975	EVM0002387	ENSPMRT00000028566
100	EVM0005111	ENSPMJT00000012609	EVM0013698	ENSPMRT00000016870
101	EVM0002813	ENSPMJT00000022232	EVM0013357	ENSPMRT00000006586
102	EVM0020542	ENSPMJT00000033381	EVM0005111	ENSPMRT00000002789
103	EVM0020568	ENSPMJT00000010033	EVM0020542	ENSPMRT00000026130
104	EVM0012300	ENSPMJT00000026075	EVM0002813	ENSPMRT00000017739
105	EVM0006443	ENSPMJT00000026095	EVM0020568	ENSPMRT00000037528
106	EVM0014200	ENSPMJT00000013475	EVM0014200	ENSPMRT00000015656
107	EVM0002007	ENSPMJT00000016241	EVM0006113	ENSPMRT00000007448
108	EVM0006113	ENSPMJT00000025539	EVM0002007	ENSPMRT00000017316
109	EVM0007708	ENSPMJT00000026034	EVM0004082	ENSPMRT00000002401
110	EVM0007877	ENSPMJT00000026108	EVM0017934	ENSPMRT00000008298
111	EVM0004082	ENSPMJT00000004297	EVM0008073	ENSPMRT00000000081
112	EVM0004634	ENSPMJT00000034489	EVM0013298	ENSPMRT00000001845
113	EVM0008073	ENSPMJT00000029758	EVM0014903	ENSPMRT00000008012
114	EVM0017934	ENSPMJT00000002226	EVM0005623	ENSPMRT00000038286
115	EVM0014903	ENSPMJT00000025790	EVM0011499	ENSPMRT00000038560
116	EVM0005623	ENSPMJT00000001241	EVM0010108	ENSPMRT00000036800
117	EVM0009128	ENSPMJT00000017572	EVM0005409	ENSPMRT00000032365
118	EVM0010108	ENSPMJT00000000366	EVM0002844	ENSPMRT00000010010
119	EVM0011499	ENSPMJT00000012937	EVM0011703	ENSPMRT00000023855
120	EVM0018065	ENSPMJT00000010146	EVM0001646	ENSPMRT00000019475
121	EVM0011703	ENSPMJT00000027754	EVM0014012	ENSPMRT00000023227
122	EVM0001646	ENSPMJT00000027326	EVM0009874	ENSPMRT00000022256
123	EVM0014012	ENSPMJT00000000582	EVM0001388	ENSPMRT00000006914
124	EVM0009874	ENSPMJT00000008187
125	EVM0001388	ENSPMJT00000011933
