# Supplementary material for: Genome-Wide Identification and Expression Analysis of the BTB Gene Superfamily Provides Insight into Sex Determination and Early Gonadal Development of Alligator sinensis
Source: Int J Mol Sci. 2024 Oct 7;25(19):10771. doi: 10.3390/ijms251910771 (PMC11477308; doi:10.3390/ijms251910771)
Supplement: Supplementary file 1 [file ijms-25-10771-s001.zip › Additional file 7.xlsx]

## Sheet: Sheet3
Table S7 Identification of cis-acting elements of the BTB gene promoter
	Alligator sinensis gene id	Alligator sinensis gene name	Classification	NFYA	MAFG::NFE2L1	ZEB1	NR3C1	NFAT5	LIN54
1	EVM0000781	AsBTB25	BTB-ZF		2	1			3
2	EVM0015308	AsBTB26	BTB-ZF		3	3		1
3	EVM0000707	AsBTB27	BTB-ZF		3	2
4	EVM0006838	AsBTB32	BTB-ZF		3	5			1
5	EVM0010219	AsBTB33	BTB-ZF		2	1
6	EVM0012252	AsBTB34	BTB-ZF		1	4
7	EVM0010345	AsBTB36	BTB-ZF		3	3			1
8	EVM0010277	AsBTB49	BTB-ZF		2	3
9	EVM0018490	AsBTB52	BTB-ZF		1	5		1	2
10	EVM0017737	AsBTB53	BTB-ZF		3	4			1
11	EVM0004207	AsBTB55	BTB-ZF			1			3
12	EVM0009055	AsBTB65	BTB-ZF		1	3			2
13	EVM0012147	AsBTB67	BTB-ZF			1			3
14	EVM0019994	AsBTB72	BTB-ZF		1	3			3
15	EVM0018161	AsBTB76	BTB-ZF	1	2	1		1	2
16	EVM0016852	AsBTB77	BTB-ZF		2	3		1	1
17	EVM0009340	AsBTB80	BTB-ZF		8	1			1
18	EVM0010172	AsBTB84	BTB-ZF		6	1			2
19	EVM0015293	AsBTB85	BTB-ZF		2				2
20	EVM0016411	AsBTB91	BTB-ZF		2	2		1	4
21	EVM0015625	AsBTB93	BTB-ZF		2	1			4
22	EVM0016217	AsBTB95	BTB-ZF		2	4
23	EVM0008442	AsBTB107	BTB-ZF			7
24	EVM0015827	AsBTB109	BTB-ZF		4	4		1	1
25	EVM0001274	AsBTB112	BTB-ZF		2	3
26	EVM0000989	AsBTB114	BTB-ZF		6	2
27	EVM0002249	AsBTB115	BTB-ZF		4
28	EVM0010015	AsBTB116	BTB-ZF			1		1
29	EVM0010420	AsBTB118	BTB-ZF			6
30	EVM0014984	AsBTB119	BTB-ZF		3	3
31	EVM0012280	AsBTB121	BTB-ZF		2	4
32	EVM0012784	AsBTB122	BTB-ZF		1	2
33	EVM0017553	AsBTB129	BTB-ZF		5	2			3
34	EVM0007806	AsBTB130	BTB-ZF		3	3			2
35	EVM0017388	AsBTB131	BTB-ZF		4	1			2
36	EVM0013685	AsBTB142	BTB-ZF			1
37	EVM0016951	AsBTB149	BTB-ZF
38	EVM0012958	AsBTB151	BTB-ZF		2	2			5
39	EVM0015085	AsBTB161	BTB-ZF		1	3			1
40	EVM0000188	AsBTB162	BTB-ZF			3
41	EVM0014976	AsBTB163	BTB-ZF		1	3
42	EVM0001755	AsBTB164	BTB-ZF		2	4		1	1
43	EVM0012242	AsBTB167	BTB-ZF			5
44	EVM0008857	AsBTB168	BTB-ZF		2	2			3
45	EVM0003720	AsBTB2	BTB-BACK-KELCH		3	2		1	1
46	EVM0017005	AsBTB3	BTB-BACK-KELCH		2	4
47	EVM0002960	AsBTB6	BTB-BACK-KELCH		3	3
48	EVM0014150	AsBTB7	BTB-BACK-KELCH		1	4		1	1
49	EVM0008091	AsBTB8	BTB-BACK-KELCH		2	4			2
50	EVM0005281	AsBTB12	BTB-BACK-KELCH		1	2			3
51	EVM0001355	AsBTB17	BTB-BACK-KELCH		2	1			1
52	EVM0019376	AsBTB18	BTB-BACK-KELCH			2
53	EVM0018750	AsBTB22	BTB-BACK-KELCH		5	2		2
54	EVM0014914	AsBTB37	BTB-BACK-KELCH		3	3			4
55	EVM0010801	AsBTB38	BTB-BACK-KELCH		3	3			4
56	EVM0007216	AsBTB43	BTB-BACK-KELCH			2			4
57	EVM0001097	AsBTB46	BTB-BACK-KELCH		5	5
58	EVM0019847	AsBTB47	BTB-BACK-KELCH		10
59	EVM0001961	AsBTB48	BTB-BACK-KELCH		4	4
60	EVM0001367	AsBTB50	BTB-BACK-KELCH		1	1			2
61	EVM0005080	AsBTB51	BTB-BACK-KELCH		1	2			5
62	EVM0000809	AsBTB54	BTB-BACK-KELCH		1	2			5
63	EVM0004025	AsBTB56	BTB-BACK-KELCH		2	2			6
64	EVM0015078	AsBTB58	BTB-BACK-KELCH		1	2			1
65	EVM0001396	AsBTB60	BTB-BACK-KELCH		2	6		1	1
66	EVM0013168	AsBTB64	BTB-BACK-KELCH		4	3			2
67	EVM0002291	AsBTB69	BTB-BACK-KELCH			7
68	EVM0002160	AsBTB74	BTB-BACK-KELCH		2	2			4
69	EVM0014480	AsBTB75	BTB-BACK-KELCH		1	5			4
70	EVM0019998	AsBTB83	BTB-BACK-KELCH		4	3			3
71	EVM0018545	AsBTB86	BTB-BACK-KELCH		2	3			2
72	EVM0016080	AsBTB92	BTB-BACK-KELCH			3		1
73	EVM0004340	AsBTB94	BTB-BACK-KELCH		1	5
74	EVM0007677	AsBTB96	BTB-BACK-KELCH		1	2		1	3
75	EVM0019413	AsBTB102	BTB-BACK-KELCH			5
76	EVM0017895	AsBTB113	BTB-BACK-KELCH		3	2
77	EVM0005588	AsBTB124	BTB-BACK-KELCH		5	2
78	EVM0015712	AsBTB126	BTB-BACK-KELCH			6		1
79	EVM0004949	AsBTB127	BTB-BACK-KELCH		2	6
80	EVM0014886	AsBTB128	BTB-BACK-KELCH			1			3
81	EVM0016651	AsBTB132	BTB-BACK-KELCH			1			2
82	EVM0010574	AsBTB139	BTB-BACK-KELCH			4
83	EVM0009787	AsBTB141	BTB-BACK-KELCH		1	1		1	5
84	EVM0011402	AsBTB144	BTB-BACK-KELCH		2	3			5
85	EVM0016132	AsBTB145	BTB-BACK-KELCH			5
86	EVM0005545	AsBTB147	BTB-BACK-KELCH		1	5			2
87	EVM0013900	AsBTB150	BTB-BACK-KELCH		4	2
88	EVM0010242	AsBTB152	BTB-BACK-KELCH		2	1		1	6
89	EVM0019474	AsBTB158	BTB-BACK-KELCH			2			6
90	EVM0005563	AsBTB160	BTB-BACK-KELCH		1	3		2	4
91	EVM0006684	AsBTB166	BTB-BACK-KELCH		3	3		1	2
92	EVM0014544	AsBTB169	BTB-BACK-KELCH		1	1			1
93	EVM0008033	AsBTB170	BTB-BACK-KELCH			2			3
94	EVM0015229	AsBTB103	BTB-BACK-KELCH		2	2
95	EVM0001479	AsBTB9	T1-KV			4
96	EVM0001985	AsBTB10	T1-KV		1
97	EVM0012324	AsBTB11	T1-KV		3	1		1
98	EVM0002864	AsBTB15	T1-KV		1	6			1
99	EVM0021179	AsBTB16	T1-KV		1	1
100	EVM0016761	AsBTB19	T1-KV		4	1			5
101	EVM0020062	AsBTB20	T1-KV		7	1			1
102	EVM0008827	AsBTB30	T1-KV			5			1
103	EVM0015156	AsBTB57	T1-KV		2	6			1
104	EVM0015808	AsBTB62	T1-KV		3	3			4
105	EVM0000316	AsBTB81	T1-KV		2	8			1
106	EVM0017809	AsBTB82	T1-KV		2	4		1	5
107	EVM0012733	AsBTB88	T1-KV		1	6	1	1	3
108	EVM0009868	AsBTB97	T1-KV		1	3			1
109	EVM0005392	AsBTB98	T1-KV		4	3			2
110	EVM0010621	AsBTB99	T1-KV		1	2
111	EVM0003488	AsBTB100	T1-KV		3	1			1
112	EVM0002440	AsBTB101	T1-KV		1
113	EVM0001999	AsBTB110	T1-KV		1	2		1	2
114	EVM0011368	AsBTB137	T1-KV		2	4
115	EVM0009686	AsBTB143	T1-KV		5	3
116	EVM0004662	AsBTB146	T1-KV		3	3		1	1
117	EVM0005842	AsBTB148	T1-KV			1		1
118	EVM0004891	AsBTB154	T1-KV			6		2	7
119	EVM0001360	AsBTB155	T1-KV		4	8			3
120	EVM0019218	AsBTB4	BTB-KCTD		1	1			3
121	EVM0005167	AsBTB29	BTB-KCTD		2	3		2	2
122	EVM0005678	AsBTB44	BTB-KCTD		3	2		1
123	EVM0002316	AsBTB73	BTB-KCTD			3		1	4
124	EVM0016595	AsBTB117	BTB-KCTD			10
125	EVM0004473	AsBTB136	BTB-KCTD		3				1
126	EVM0013610	AsBTB153	BTB-KCTD		4	1		1	2
127	EVM0003215	AsBTB1	MATH-BTB		2	4			6
128	EVM0018049	AsBTB5	MATH-BTB		3	2		2	8
129	EVM0013544	AsBTB24	BTB-bZIP		5	5			3
130	EVM0003049	AsBTB35	BTB-bZIP		1	1		1	4
131	EVM0005590	AsBTB31	BTB-BACK-PHR		8	1		1	8
132	EVM0019360	AsBTB66	BTB-BACK-PHR		1	3		1
133	EVM0009094	AsBTB111	BTB-BACK-PHR		2	1
134	EVM0006845	AsBTB71	RhoBTB			3			1
135	EVM0009180	AsBTB87	RhoBTB		2			1	2
136	EVM0018602	AsBTB120	RhoBTB		6	2		1	6
137	EVM0002387	AsBTB134	RhoBTB		6	4
138	EVM0013698	AsBTB13	ANK-BTB-BACK		3	3			2
139	EVM0013357	AsBTB23	ANK-BTB-BACK			6			1
140	EVM0005111	AsBTB63	ANK-BTB-BACK			3			4
141	EVM0002813	AsBTB159	ANK-BTB-BACK	1	3	2			1
142	EVM0020542	AsBTB104	ANK-BTB-BACK		4	4			1
143	EVM0014955	AsBTB138	BTB-BEN		3	2
144	EVM0020568	AsBTB165	BTB-BEN		1	1			5
145	EVM0012300	AsBTB40	ATS1-BTB-BACK		1	5
146	EVM0006443	AsBTB41	ATS1-BTB-BACK		3	3			3
147	EVM0013298	AsBTB61	BTBonly		1	4
148	EVM0010108	AsBTB106	BTBonly		2
149	EVM0011499	AsBTB108	BTBonly		1	4
150	EVM0018065	AsBTB123	BTBonly			2			4
151	EVM0017934	AsBTB68	BTBonly						2
152	EVM0009128	AsBTB89	BTBonly		2	3			1
153	EVM0007708	AsBTB39	BTBonly			3		1	6
154	EVM0007877	AsBTB42	BTBonly		4	1			1
155	EVM0004082	AsBTB45	BTBonly		4	1
156	EVM0013522	AsBTB78	BTBonly			6
157	EVM0005623	AsBTB90	BTBonly		1	5		1	3
158	EVM0005409	AsBTB105	BTBonly		2	1		1	3
159	EVM0014012	AsBTB140	BTBonly		2	2			10
160	EVM0009874	AsBTB157	BTBonly		2	5
161	EVM0014200	AsBTB14	BTBonly			4			2
162	EVM0011703	AsBTB135	BTBonly	1		1			1
163	EVM0002007	AsBTB21	BTBonly		1	3			2
164	EVM0006113	AsBTB28	BTBonly		6	1
165	EVM0004634	AsBTB59	BTBonly			3
166	EVM0008073	AsBTB70	BTBonly		4	7			4
167	EVM0014903	AsBTB79	BTBonly		3	1
168	EVM0002844	AsBTB125	BTBonly		2				1
169	EVM0001646	AsBTB133	BTBonly		2	1		1	1
170	EVM0001388	AsBTB156	BTB-FYVE			3		2	14
