# Supplementary material for: Genome-Wide Identification and Expression Analysis of the BTB Gene Superfamily Provides Insight into Sex Determination and Early Gonadal Development of Alligator sinensis
Source: Int J Mol Sci. 2024 Oct 7;25(19):10771. doi: 10.3390/ijms251910771 (PMC11477308; doi:10.3390/ijms251910771)
Supplement: Supplementary file 1 [file ijms-25-10771-s001.zip › Additional file 8.xlsx]

## Sheet: Sheet1
Table S8 BTB gene homozygosity in the Alligator sinensis and Gallus gallus.
No.	AsBTB gene name	AsBTB gene id	Gallus gallus gene id
1	AsBTB1	EVM0003215	ENSGALG00000012380
2	AsBTB2	EVM0003720	ENSGALG00000009846
3	AsBTB3	EVM0017005	ENSGALG00000020737
4	AsBTB4	EVM0019218	ENSGALG00000008155
5	AsBTB5	EVM0018049	ENSGALG00000009939
6	AsBTB6	EVM0002960	ENSGALG00000003624
7	AsBTB7	EVM0014150	ENSGALG00000003536
8	AsBTB9	EVM0001479	ENSGALG00000064100
9	AsBTB11	EVM0012324	ENSGALG00000063837
10	AsBTB12	EVM0005281	ENSGALG00000017296
11	AsBTB13	EVM0013698	ENSGALG00000039595
12	AsBTB14	EVM0014200	ENSGALG00000065068
13	AsBTB16	EVM0021179	ENSGALG00000009066
14	AsBTB18	EVM0019376	ENSGALG00000016495
15	AsBTB19	EVM0016761	ENSGALG00000064296
16	AsBTB20	EVM0020062	ENSGALG00000016448
17	AsBTB21	EVM0002007	ENSGALG00000067180
18	AsBTB22	EVM0018750	ENSGALG00000016309
19	AsBTB23	EVM0013357	ENSGALG00000015864
20	AsBTB24	EVM0013544	ENSGALG00000015605
21	AsBTB25	EVM0000781	ENSGALG00000015231
22	AsBTB26	EVM0015308	ENSGALG00000012966
23	AsBTB27	EVM0000707	ENSGALG00000010705
24	AsBTB28	EVM0006113	ENSGALG00000010131
25	AsBTB29	EVM0005167	ENSGALG00000009678
26	AsBTB30	EVM0008827	ENSGALG00000063776
27	AsBTB31	EVM0005590	ENSGALG00000009028
28	AsBTB32	EVM0006838	ENSGALG00000053640
29	AsBTB33	EVM0010219	ENSGALG00000015094
30	AsBTB34	EVM0012252	ENSGALG00000015334
31	AsBTB35	EVM0003049	ENSGALG00000015828
32	AsBTB36	EVM0010345	ENSGALG00000059094
33	AsBTB37	EVM0014914	ENSGALG00000054564
34	AsBTB38	EVM0010801	ENSGALG00000065497
35	AsBTB39	EVM0007708	ENSGALG00000016975
36	AsBTB40	EVM0012300	ENSGALG00000017000
37	AsBTB43	EVM0007216	ENSGALG00000028658
38	AsBTB44	EVM0005678	ENSGALG00000058717
39	AsBTB45	EVM0004082	ENSGALG00000055000
40	AsBTB46	EVM0001097	ENSGALG00000017332
41	AsBTB47	EVM0019847	ENSGALG00000005582
42	AsBTB48	EVM0001961	ENSGALG00000005292
43	AsBTB49	EVM0010277	ENSGALG00000062478
44	AsBTB50	EVM0001367	ENSGALG00000010938
45	AsBTB51	EVM0005080	ENSGALG00000038704
46	AsBTB52	EVM0018490	ENSGALG00000033174
47	AsBTB53	EVM0017737	ENSGALG00000002305
48	AsBTB54	EVM0000809	ENSGALG00000045555
49	AsBTB55	EVM0004207	ENSGALG00000004597
50	AsBTB56	EVM0004025	ENSGALG00000036931
51	AsBTB58	EVM0015078	ENSGALG00000010287
52	AsBTB59	EVM0004634	ENSGALG00000028978
53	AsBTB60	EVM0001396	ENSGALG00000011017
54	AsBTB62	EVM0015808	ENSGALG00000012142
55	AsBTB63	EVM0005111	ENSGALG00000052396
56	AsBTB64	EVM0013168	ENSGALG00000008089
57	AsBTB65	EVM0009055	ENSGALG00000064301
58	AsBTB66	EVM0019360	ENSGALG00000064014
59	AsBTB67	EVM0012147	ENSGALG00000011718
60	AsBTB68	EVM0017934	ENSGALG00000028942
61	AsBTB69	EVM0002291	ENSGALG00000012489
62	AsBTB70	EVM0008073	ENSGALG00000034311
63	AsBTB71	EVM0006845	ENSGALG00000040291
64	AsBTB72	EVM0019994	ENSGALG00000015009
65	AsBTB73	EVM0002316	ENSGALG00000014225
66	AsBTB76	EVM0018161	ENSGALG00000059984
67	AsBTB77	EVM0016852	ENSGALG00000038340
68	AsBTB79	EVM0014903	ENSGALG00000036969
69	AsBTB80	EVM0009340	ENSGALG00000034376
70	AsBTB81	EVM0000316	ENSGALG00000043764
71	AsBTB82	EVM0017809	ENSGALG00000031449
72	AsBTB83	EVM0019998	ENSGALG00000038946
73	AsBTB84	EVM0010172	ENSGALG00000033408
74	AsBTB85	EVM0015293	ENSGALG00000014859
75	AsBTB86	EVM0018545	ENSGALG00000027696
76	AsBTB87	EVM0009180	ENSGALG00000014675
77	AsBTB88	EVM0012733	ENSGALG00000010173
78	AsBTB89	EVM0009128	ENSGALG00000031841
79	AsBTB90	EVM0005623	ENSGALG00000064234
80	AsBTB91	EVM0016411	ENSGALG00000004781
81	AsBTB93	EVM0015625	ENSGALG00000035352
82	AsBTB94	EVM0004340	ENSGALG00000002199
83	AsBTB95	EVM0016217	ENSGALG00000000637
84	AsBTB96	EVM0007677	ENSGALG00000035211
85	AsBTB97	EVM0009868	ENSGALG00000001512
86	AsBTB98	EVM0005392	ENSGALG00000036942
87	AsBTB99	EVM0010621	ENSGALG00000000442
88	AsBTB100	EVM0003488	ENSGALG00000000441
89	AsBTB101	EVM0002440	ENSGALG00000000400
90	AsBTB102	EVM0019413	ENSGALG00000000518
91	AsBTB103	EVM0015229	ENSGALG00000031175
92	AsBTB104	EVM0020542	ENSGALG00000001467
93	AsBTB105	EVM0005409	ENSGALG00000002618
94	AsBTB106	EVM0010108	ENSGALG00000067979
95	AsBTB107	EVM0008442	ENSGALG00000042077
96	AsBTB108	EVM0011499	ENSGALG00000038540
97	AsBTB109	EVM0015827	ENSGALG00000001341
98	AsBTB110	EVM0001999	ENSGALG00000026161
99	AsBTB111	EVM0009094	ENSGALG00000001019
100	AsBTB112	EVM0001274	ENSGALG00000025907
101	AsBTB113	EVM0017895	ENSGALG00000033270
102	AsBTB115	EVM0002249	ENSGALG00000035502
103	AsBTB120	EVM0018602	ENSGALG00000003073
104	AsBTB121	EVM0012280	ENSGALG00000003408
105	AsBTB122	EVM0012784	ENSGALG00000003420
106	AsBTB126	EVM0015712	ENSGALG00000006260
107	AsBTB127	EVM0004949	ENSGALG00000002263
108	AsBTB128	EVM0014886	ENSGALG00000002277
109	AsBTB129	EVM0017553	ENSGALG00000036543
110	AsBTB130	EVM0007806	ENSGALG00000009409
111	AsBTB131	EVM0017388	ENSGALG00000007357
112	AsBTB132	EVM0016651	ENSGALG00000027742
113	AsBTB133	EVM0001646	ENSGALG00000031789
114	AsBTB134	EVM0002387	ENSGALG00000040291
115	AsBTB135	EVM0011703	ENSGALG00000000275
116	AsBTB136	EVM0004473	ENSGALG00000009628
117	AsBTB139	EVM0010574	ENSGALG00000033123
118	AsBTB140	EVM0014012	ENSGALG00000007934
119	AsBTB141	EVM0009787	ENSGALG00000005982
120	AsBTB142	EVM0013685	ENSGALG00000008611
121	AsBTB144	EVM0011402	ENSGALG00000006877
122	AsBTB145	EVM0016132	ENSGALG00000005651
123	AsBTB146	EVM0004662	ENSGALG00000005502
124	AsBTB147	EVM0005545	ENSGALG00000013437
125	AsBTB148	EVM0005842	ENSGALG00000044087
126	AsBTB149	EVM0016951	ENSGALG00000006934
127	AsBTB150	EVM0013900	ENSGALG00000006422
128	AsBTB151	EVM0012958	ENSGALG00000058017
129	AsBTB152	EVM0010242	ENSGALG00000039124
130	AsBTB153	EVM0013610	ENSGALG00000012322
131	AsBTB154	EVM0004891	ENSGALG00000004074
132	AsBTB155	EVM0001360	ENSGALG00000007980
133	AsBTB156	EVM0001388	ENSGALG00000006062
134	AsBTB157	EVM0009874	ENSGALG00000063924
135	AsBTB158	EVM0019474	ENSGALG00000007569
136	AsBTB159	EVM0002813	ENSGALG00000005999
137	AsBTB160	EVM0005563	ENSGALG00000005966
138	AsBTB161	EVM0015085	ENSGALG00000023407
139	AsBTB162	EVM0000188	ENSGALG00000055186
140	AsBTB163	EVM0014976	ENSGALG00000042762
141	AsBTB165	EVM0020568	ENSGALG00000001728
142	AsBTB166	EVM0006684	ENSGALG00000047814
143	AsBTB169	EVM0014544	ENSGALG00000006826
144	AsBTB170	EVM0008033	ENSGALG00000063401
