# Supplementary material for: Genome-Wide Identification and Expression Analysis of the BTB Gene Superfamily Provides Insight into Sex Determination and Early Gonadal Development of Alligator sinensis
Source: Int J Mol Sci. 2024 Oct 7;25(19):10771. doi: 10.3390/ijms251910771 (PMC11477308; doi:10.3390/ijms251910771)
Supplement: Supplementary file 1 [file ijms-25-10771-s001.zip › Additional file 9.xlsx]

## Sheet: Sheet2
Table S9 The FPKM values of 157 BTB genes at Alligator sinensis gonadal differentiation
Gene ID	M1-1	M1-2	M1-3	M2-1	M2-2	M2-3	M3-1	M3-2	M3-3	M4-1	M4-2	M4-3	M5-1	M5-2	M5-3	F1-1	F1-2	F1-3	F2-1	F2-2	F2-3	F3-1	F3-2	F3-3	F4-1	F4-2	F4-3	F5-1	F5-2	F5-3
AsBTB162	7.05	5.43	5.907	6.249	6.68	6.712	6.365	7.404	7.23	3.693	8.328	5.608	5.074	7.197	6.444	8.977	7.55	6.938	5.946	8.194	8.697	8.902	10.592	9.835	9.364	9.066	8.072	6.922	9.165	7.495
AsBTB81	0.314	0.071	0.442	0.607	0.376	0.483	0.197	0.605	0.21	0.283	0.142	0	0.616	0.125	0.075	0.795	0.711	0.541	0.642	0.329	1.117	0.7	1.172	1.103	0.597	0.998	0.776	0	0.134	0.073
AsBTB27	2.845	2.736	2.358	2.89	2.724	4.043	3.416	3.025	3.641	1.708	4.018	1.175	2.608	3.329	3.758	5.555	5.51	4.341	5.576	6.521	5.088	4.2	5.065	6.03	4.41	7.265	5.601	4.852	5.377	4.272
AsBTB25	7.25	7.224	6.831	6.416	6.633	7.406	4.79	6.588	6.199	3.65	6.896	7.831	6.115	5.619	4.971	5.312	5.785	5.69	5.698	4.963	5.348	6.409	7.013	7.904	6.977	6.586	5.355	5.372	6.874	5.774
AsBTB54	52.87	54.868	50.153	46.606	51.392	47.062	35.807	53.906	48.408	35.63	48.246	52.343	62.212	53.328	42.967	30.659	32.288	35.663	32.902	30.988	33.71	30.857	34.598	36.732	50.202	32.493	29.374	40.236	31.839	45.925
AsBTB114	9.881	7.992	8.792	7.977	5.246	8.198	5.999	8.814	5.753	9.547	8.612	8.06	7.119	7.704	7.962	5.833	6.828	6.962	4.569	6.922	7.312	6.047	6.882	4.879	6.828	5.002	6.774	6.528	5.223	5.599
AsBTB46	0.19	0.285	0.428	0.306	0.304	0.455	0.477	0	0.677	0.171	0.344	0.093	0.497	0.403	0.121	0.588	0.517	0.983	0.576	0.903	0.401	0.502	0.252	0.475	0.241	0.744	0.797	0.125	0.922	0.059
AsBTB112	2.851	1.85	0.356	2.038	2.881	2.382	2.996	3.047	3.146	0.523	2.96	0	4.229	5.617	3.874	4.318	4.155	3.591	3.5	3.846	3.254	4.599	3.571	5.487	4.063	3.713	3.507	3.68	5.868	4.42
AsBTB17	0.268	0.18	0.226	0.581	0.32	0.343	0.67	0.322	0.298	0.181	0.605	0	0.816	0.319	0.51	0.677	0.848	0.634	0.73	0.841	0.688	1.126	0.733	0.564	0.254	0.523	0.901	0.789	0.172	0.187
AsBTB155	0.906	1.14	1.178	1.457	1.369	1.652	1.092	1.201	1.361	1.106	0.983	1.866	0.929	0.464	0.46	0.764	0.838	0.572	0.658	0.911	0.636	1.056	1.042	0.905	0.803	0.806	0.904	1.008	1.308	0.599
AsBTB50	7.129	7.655	7.578	10.001	7.953	8.147	7.086	9.532	8.572	6.176	10.328	11.331	6.998	8.132	7.428	9.552	9.184	8.09	9.631	8.248	7.687	9.66	7.123	8.515	7.664	7.437	6.238	6.645	7.129	7.7
AsBTB156	6.917	6.438	5.929	5.246	10.879	6.249	8.523	8.08	6.739	4.079	11.47	3.028	9.394	10.528	8.161	10.068	10.506	8.793	10.172	9.242	9.891	10.109	9.749	10.565	12.205	8.93	9.167	7.682	8.802	9.652
AsBTB60	2.315	2.991	3.012	3.073	3.533	2.003	2.838	3.201	2.96	1.564	3.468	2.128	2.205	3.505	2.965	3.355	3.404	2.928	2.826	1.878	3.373	3.51	4.175	3.659	2.956	3.534	2.663	2.771	4.578	3.837
AsBTB9	0.441	0.396	0.661	0.638	0.563	0.829	1.043	1.272	0.458	0.596	1.13	0	0.384	0.292	0.49	2.664	1.729	1.392	0.868	0.8	1.161	1.455	1.389	0.619	0.628	2.154	0.924	0.866	1.32	0.342
AsBTB133	10.926	11.883	11.189	11.163	8.981	12.826	9.34	10.039	9.618	9.06	10.189	14.797	9.712	9.304	8.33	7.815	8.079	8.176	8.795	9.214	8.038	8.802	6.897	10.761	10.56	9.312	7.712	8.435	9.181	8.307
AsBTB164	12.498	14.473	13.609	13.542	16.842	15.718	10.669	15.766	14.18	10.471	18.897	18.35	12.917	14.119	13.956	23.265	24.345	24.571	26.26	27.137	27.56	26.17	25.596	30.343	23.257	28.153	23.118	20.539	21.475	21.302
AsBTB48	0.093	0	0	2.243	0	0.54	2.586	0.03	0.165	0.056	0.925	0	0	0	0.03	0.235	0	0.08	0	0	0.588	0.368	0.154	1.48	0	4.631	0.139	2.86	1.51	1.066
AsBTB10	0	0.631	0.921	0	0.448	0.24	0.391	0	0.52	0	0.212	0.516	0	0.464	0.557	0.69	0.212	0.403	0	0.392	0.555	0.811	0.698	0.11	0.222	0.229	0.42	0.574	0.6	0.544
AsBTB21	1.395	2.821	1.962	1.571	4.229	2.742	2.426	3.019	2.585	1.989	3.68	1.71	3.341	6.093	5.761	5.686	4.944	5.606	4.963	5.452	4.042	6.215	4.048	6.859	5.744	4.884	5.636	5.594	5.269	6.922
AsBTB74	1.235	1.406	1.112	0.954	0.867	1.435	0.619	0.951	1.245	0.667	1.117	1.938	1.076	0.588	1.413	1.042	1.639	0.709	1.047	1.379	0.26	1.304	1.393	1.08	1.017	1.046	1.552	0.889	0.986	0.919
AsBTB115	3.173	3.897	4.998	4.186	5.013	6.074	5.827	6.054	4.375	4.096	6.984	3.267	6.494	5.879	7.308	6.957	6.652	5.875	5.86	6.467	5.308	5.026	5.735	6.736	7.085	5.529	9.496	4.258	4.115	4.477
AsBTB69	8.461	8.892	9.075	9.689	9.645	9.118	7.796	9.243	8.738	6.716	10.263	8.913	8.82	8.996	8.508	9.599	9.846	11.007	9.46	10.149	9.193	10.648	10.255	10.912	10.168	10.263	9.575	10.227	8.676	9.756
AsBTB73	0.099	0	0	0	0.094	0	0.329	0	0.526	0	0.089	0	0.343	0	0	0	0.178	0.085	0	0	0.078	0	0.196	0	0	0	0	0	0	0
AsBTB134	48.766	46.178	45.646	38.451	45.842	47.77	47.741	53.516	40.286	55.81	53.968	43.517	45.137	55.547	60.936	52.973	52.683	62.776	55.348	60.611	57.279	56.125	53.091	51.243	56.301	54.293	60.762	55.641	42.481	55.017
AsBTB101	0.356	0.027	0.033	0.258	0.398	0.03	0.396	0.029	0.185	0.134	0.295	0.175	0.698	0.141	0.198	0.325	0.349	0.255	0.296	0.348	0.633	0.646	0.649	0.639	0.254	0.696	0.453	0.554	0.685	0.193
AsBTB159	10.504	10.811	11.278	9.588	9.511	12.897	10.67	9.6	10.215	9.419	11.025	10.725	13.513	9.824	10.032	11.067	12.308	12.518	11.507	12.385	11.433	13.354	12.037	12.291	11.409	10.974	10.923	9.464	10.969	8.606
AsBTB125	0.183	0.219	0.069	0	0.526	0.376	0.153	0.764	0.326	0.275	0.276	0.718	0.213	0.291	0.116	0.206	0.221	0.21	0.277	0.205	0.193	0	0.182	0.229	0.232	0	0.219	0.12	0.209	0.057
AsBTB15	0	0.178	0	0	0.189	0.608	0	0.76	0	0	0.179	0	0.172	0.157	0	0.167	0.179	0	0	0	0	0	0.197	0.185	0	0	0.177	0.194	0	0
AsBTB35	8.32	10.681	9.482	10.534	13.345	8.31	8.253	10.499	10.044	3.114	11.239	3.338	9.645	13.514	11.328	17.722	19.017	14.19	15.066	17.602	17.077	20.432	18.383	20.694	14.065	18.897	12.368	11.46	11.966	12.767
AsBTB1	7.785	7.337	6.207	6.703	6.193	8.292	3.812	6.833	6.854	4.869	6.84	8.326	6.324	5.162	4.684	4.773	4.849	4.642	5.271	4.422	5.701	5.337	6.294	6.429	6.523	5.7	4.17	5.325	5.464	5.929
AsBTB100	0.216	0.065	0	0	0.069	0.148	0.12	0.069	0.064	0.13	0	0	0	0.057	0	0.304	0.522	0.248	0.065	0.241	0.114	0.143	0.359	0	0	0.141	0.129	0.071	0.123	0
AsBTB2	1.485	1.056	0.905	7.105	0.77	2.284	7.952	1.666	1.101	0.891	3.469	1.638	0.808	0.491	0.354	1.461	0.56	1.385	0.843	0.674	1.466	2.266	1.046	4.055	0.999	10.637	1	7.107	7.3	8.805
AsBTB56	7.448	6.97	7.894	9.625	10.372	7.575	7.964	9.948	8.98	5.655	10.857	7.425	8.202	8.75	8.858	10.226	11.362	9.701	9.952	10.002	12.209	12.188	10.84	9.569	8.598	11.667	11.273	9.792	9.843	11.854
AsBTB45	2.528	2.138	2.008	2.009	2.42	3.355	2.669	2.718	2.447	1.205	3.161	1.094	2.59	3.543	3.189	2.759	1.682	2.113	2.296	3.612	3.114	2.797	2.515	2.507	2.967	3.56	3.738	3.432	3.433	3.943
AsBTB55	0.722	0.844	0.569	0.279	0.484	0.444	0.121	0.347	1.22	0.065	0.457	0	0.566	0.745	0.757	0.609	1.176	1.368	0.459	0.544	1.255	0.786	1.006	1.488	0.617	0.776	0.259	0.851	0.679	0.134
AsBTB94	0.323	0.2	0.182	0.331	0.387	0.394	0.422	0.486	0.216	0.255	0.402	0.297	0.739	0.369	0.501	0.426	0.585	0.348	0.44	0.66	0.383	0.54	0.563	0.511	0.614	0.809	0.744	0.595	0.656	0.507
AsBTB136	24.544	27.576	29.837	25.119	25.601	28.397	26.083	24.886	26.929	24.373	23.792	24.14	20.977	18.873	21.741	26.724	26.004	25.231	24.608	27.828	23.292	22.677	22.543	21.627	20.564	21.306	24.099	19.014	19.18	16.453
AsBTB59	3.661	3.813	3.791	4.135	3.505	4.052	3.611	3.001	3.219	5.208	4.854	5.262	3.768	3.303	3.053	2.21	2.07	1.755	1.776	1.777	2.038	1.359	1.407	1.441	2.134	2.357	2.539	1.92	1.494	2.128
AsBTB127	2.844	2.827	2.327	1.747	1.32	2.651	1.223	1.783	2.645	1.164	1.169	2.028	1.839	1.095	1.273	1.962	2.145	1.596	1.957	1.48	1.941	1.536	1.972	1.251	1.146	2.021	1.625	0.719	1.658	0.962
AsBTB51	12.234	11.32	11.855	12.275	13.742	13.29	10.212	11.652	11.421	7.255	14.516	12.829	9.916	12.023	11.082	10.929	10.083	10.952	11.937	10.5	9.428	12.051	11.689	12.308	12.142	13.964	11.472	10.764	11.186	11.607
AsBTB63	2.746	2.553	2.663	3.153	4.08	2.476	3.913	4.783	2.864	2.09	5.653	2.716	3.546	7.37	5.189	3.234	4.284	4.893	3.398	3.371	2.806	4.735	3.769	4.434	4.859	4.904	4.633	4.65	3.847	5.683
AsBTB29	34.046	39.925	33.865	31.909	42.497	38.418	39.574	43.85	35.603	48.839	48.951	52.766	39.167	54.704	50.938	42.913	46.712	50.003	51.75	50.968	43.115	45.044	45.998	45.714	51.383	40.948	50.113	54.278	39.355	54.136
AsBTB12	0.672	0.948	0.864	1.713	1.286	1.869	1.322	0.877	1.024	0.259	1.302	0.635	0.585	0.952	1.143	0.85	1.085	1.239	0.697	1.085	1.441	1.235	1.432	1.707	1.185	2.062	0.861	1.178	1.477	1.205
AsBTB98	0.283	0.483	0.159	0.273	0.352	0.232	0.213	0.381	0.353	0.102	0.41	0.167	0.469	0.18	0.189	0.454	0.512	0.463	0.463	0.427	0.559	0.757	0.197	0.398	0.511	0.553	0.407	0.417	1.017	0.316
AsBTB105	1.861	2.258	1.742	2.216	1.847	1.699	1.236	1.49	1.667	0.832	1.953	1.678	1.561	1.251	1.178	1.833	1.93	2	2.11	1.536	2.168	2.326	1.865	2.29	1.523	1.725	1.744	1.547	2.126	1.251
AsBTB147	0.451	0.699	0.23	0.395	0.824	0.714	0.752	0.709	0.437	0.148	1.111	0.241	0.392	0.976	0.742	1.209	1.223	1.199	0.744	0.892	1.489	1.379	1.06	1.036	0.973	1.161	1.214	1.569	1.681	0.8
AsBTB160	0.206	0.231	0.116	0.05	0.246	0.158	0.215	0.198	0.137	0.232	0.186	0.227	0.403	0.163	0.49	0.781	0.652	0.221	0.42	0.819	0.406	0.56	1.024	0.53	0.684	0.402	0.693	0.253	0.132	0.574
AsBTB124	0.828	0.595	1.118	0.64	0.634	1.246	0.415	0.319	0.737	0.298	0.749	0.162	0.577	0.307	0.684	0.326	0.849	0.666	0.401	0.231	0.785	0.601	0.33	0.155	0.682	0.701	0.297	0.325	0.425	0.257
AsBTB31	8.322	8.248	7.75	9.264	7.03	8.713	7.472	7.703	7.294	5.543	8.176	7.484	6.456	5.9	6.798	6.236	7.277	7.197	7.4	7.966	6.728	7.477	7.358	8.612	7.824	9.07	7.11	7.897	8.88	6.067
AsBTB90	1.258	1.614	1.415	1.907	1.032	1.658	1.65	2.247	2.557	0.647	3.9	1.057	2.347	2.14	0.514	3.484	3.576	1.857	2.121	1.505	3.975	1.957	2.324	1.514	1.536	1.755	2.419	2.47	1.536	3.343
AsBTB44	4.125	4.372	3.071	4.229	3.864	3.406	4.189	3.926	3.398	3.098	2.993	3.323	3.029	4.647	3.954	3.396	5.086	4.335	3.715	3.788	3.683	3.705	4.01	3.013	3.354	3.098	2.703	4.142	3.401	4.328
AsBTB148	1.003	0.937	1.038	0.465	0.691	0.74	0.435	0.656	0.714	0.217	0.435	0.413	1.363	0.35	0.459	0.744	0.617	0.725	0.765	0.571	0.824	0.675	1.118	1.202	0.648	0.784	0.504	0.67	0.24	0.522
AsBTB28	2.241	2.177	1.567	1.695	3.247	1.428	1.618	2.156	1.616	0.273	2.246	1.693	1.688	3.847	3.752	4.086	3.398	4.224	3.906	3.703	3.159	5.156	4.399	4.708	3.625	4.497	2.501	2.438	4.557	3.493
AsBTB41	28.515	29.176	27.076	27.522	29.462	25.115	31.285	25.393	26.495	30.831	31.281	22.841	29.566	39.962	37.534	39.4	39.915	40.602	42.505	42.68	41.887	36.475	41.993	38.668	34.738	35.788	32.886	41.1	32.108	46.226
AsBTB166	1.391	0.706	0.272	0.642	0.695	0.186	1.11	0.698	0.861	0.545	0.93	0.712	0.737	0.624	0.922	0.561	0.93	0.573	0.879	1.215	0.43	0.838	1.143	1.189	0.575	0.473	0.814	1.009	0.517	0.563
AsBTB32	13.57	13.957	11.711	13.356	12.893	13.788	9.551	13.987	12.879	7.422	14.721	9.844	10.019	13.695	11.476	12.226	11.886	12.059	11.95	12.87	12.584	13.311	13.48	15.416	14.247	13.822	9.29	11.54	13.758	13.354
AsBTB71	57.912	49.517	74.592	54.217	46.866	62.265	55.263	56.128	54.935	56.315	69.708	70.235	39.077	40.863	51.462	69.839	61.325	65.132	53.726	63.094	59.106	55.512	57.55	49.537	59.186	53.149	66.549	43.012	45.203	41.247
AsBTB43	2.37	1.96	1.095	2	2.645	2.269	1.467	2.869	1.997	1.315	2.215	2.54	2.365	1.969	1.81	1.469	1.789	2.014	1.896	1.617	2.295	1.771	2.608	2.866	2.386	2.53	1.846	2.034	2.577	2.599
AsBTB96	13.365	12.467	9.308	11.241	11.821	11.094	13.706	12.428	10.303	8.999	13.124	6.272	9.755	14.808	15.163	13.524	14.166	12.003	11.388	13.592	11.668	12.097	12.6	11.98	13.001	13.493	10.684	15.874	12.136	12.67
AsBTB39	0	0.654	0	0.421	0	0	0.364	0	0	0	0	0.214	0	0	0.139	0.245	0	0	0	0	0	0	0	0	0	0.142	0	0.143	0	0
AsBTB130	7.829	6.871	6.443	6.321	6.562	8.153	5.035	7.033	7.018	3.759	7.962	6.273	5.863	8.273	6.706	8.194	7.469	8.08	7.332	8.19	8.256	7.72	8.971	10.07	10.13	8.422	6.098	7.119	6.903	7.141
AsBTB42	9.59	7.647	8.053	4.563	6.983	5.817	7.216	8.186	8.771	5.839	10.751	8.146	5.999	9.546	7.208	6.036	6.6	7.328	7.484	5.543	7.471	5.884	8.735	5.06	8.085	5.674	4.972	6.499	7.161	7.539
AsBTB70	6.158	5.052	4.443	5.717	6.985	4.427	4.693	6.374	6.877	1.387	8.203	2.314	5.683	8.185	6.57	8.099	10.81	9.626	7.964	7.26	10.023	10.602	9.822	10.531	10.684	11.672	8.893	7.591	10.216	6.974
AsBTB8	3.581	3.19	3.512	4.076	3.135	4.08	4.189	3.356	3.62	4.245	3.986	5.087	2.745	2.868	3.441	2.374	2.741	2.767	2.14	2.05	2.515	2.242	2.436	2.063	3.198	1.704	2.967	2.674	2.46	2.676
AsBTB107	35.214	32.067	46.436	49.506	33.047	51.679	51.694	36.91	39.48	35.43	49.066	40.466	41.4	22.259	31.877	39.877	38.652	34.048	31.036	34.592	33.835	37.739	39.608	35.095	34.662	51.446	43.883	27.355	49.682	20.969
AsBTB30	1.583	1.085	0.651	2.919	2.118	1.738	1.771	1.709	1.3	1.508	1.092	1.12	1.653	0.637	0.89	1.506	1.791	1.101	1.567	1.479	1.829	2.452	2	2.452	1.254	2.35	1.258	1.585	2.604	1.067
AsBTB168	8.682	8.385	9.489	8.737	6.715	11.976	8.021	10.908	8.135	8.125	11.485	9.135	5.57	5.962	6.301	6.331	6.206	5.082	5.388	5.667	6.201	6.546	5.164	5.179	6.488	5.524	6.629	5.218	5.971	4.944
AsBTB65	3.018	3.175	1.848	2.562	1.92	1.939	1.212	1.984	2.718	2.15	2.263	3.68	1.713	1.683	1.493	1.659	1.936	1.53	2.064	1.568	1.555	1.513	1.748	2.307	2.323	1.623	1.869	2.232	1.682	2.097
AsBTB111	18.911	19.536	21.722	21.534	19.293	20.385	21.214	20.722	20.222	20.251	22.649	23.035	21.851	20.436	20.932	21.513	21.872	22.12	22.407	22.428	20.67	22.874	20.346	21.103	20.963	20.828	22.391	20.934	19.715	18.309
AsBTB89	6.197	5.431	5.82	6.775	5.91	6.596	4.594	7.126	5.983	3.315	7.817	6.711	4.639	5.481	5.222	5.751	6.054	5.458	5.009	5.387	5.315	6.728	6.364	6.706	6.424	6.583	5.7	5.346	5.641	4.616
AsBTB87	6.249	5.143	2.628	4.396	5.2	2.096	4.533	3.483	5.091	2.788	3.856	0.773	5.136	11.361	9.127	16.151	17.014	14.986	12.571	14.771	14.305	13.586	17.139	15.75	9.1	12.495	7.707	9.06	8.289	10.811
AsBTB80	10.789	11.503	9.258	9.884	11.147	12.189	7.989	11.845	9.164	5.655	12.019	7.711	8.547	12.198	8.714	7.35	8.77	9.081	6.81	7.658	9.152	9.897	8.066	10.903	9.614	9.886	10.562	9.817	9.695	11.172
AsBTB143	2.527	2.349	2.45	2.102	3.086	2.412	3.563	3.352	4.34	1.883	1.655	1.794	4.476	3.736	2.906	1.984	2.68	1.576	1.899	2.627	3.442	3.622	2.34	2.04	2.98	4.511	3.598	4.106	5.587	2.107
AsBTB141	12.389	13.017	10.025	14.212	12.363	10.115	14.16	13.385	11.529	11.416	16.162	12.196	13.113	13.811	14.668	14.224	13.15	15.429	13.071	14.487	13.254	15.19	14.223	15.708	13.718	15.27	13.005	14.272	13.039	11.881
AsBTB97	0.502	0.451	1.058	0.605	1.141	1.351	0.785	0.965	0.725	0.96	2.042	0.277	1.092	1.146	0.717	0.529	0.17	0.054	0.228	0.263	0.297	0.621	0.936	0.881	0.417	0.551	0.732	0.739	0.483	0.759
AsBTB157	18.301	13.327	22.364	11.268	13.443	22.65	17.384	16.239	18.806	15.773	13.128	16.477	13.053	16.036	16.088	13.437	14.133	12.499	12.181	10.307	14.961	16.869	14.598	12.263	17.239	14.335	11.898	12.704	13.626	13.503
AsBTB116	0.983	1.037	1.587	1.073	0.819	1.184	1.427	0.74	1.141	1.04	1.083	1.069	1.34	0.781	1.385	0.829	0.619	0.773	0.544	0.537	0.709	0.593	0.936	0.601	1.056	0.71	0.959	0.672	1.206	0.398
AsBTB84	2.727	2.451	0.997	1.461	1.697	1.846	1.366	2.742	1.892	1.437	3.49	1.625	2.126	3.075	2.664	2.599	3.257	2.807	2.366	2.398	2.468	2.281	2.863	2.618	3.33	2.638	2.914	2.879	2.157	2.892
AsBTB33	0.1	0.15	0.038	0.129	0.224	0	0.028	0.064	0.267	0.241	0.181	0.246	0.349	0.212	0.159	0.225	0.272	0.23	0.091	0.224	0.317	0.397	0.332	0.313	0.444	0.359	0.06	0.557	0.314	0.311
AsBTB152	9.991	8.97	7.936	7.52	7.642	9.919	6.739	9.104	8.548	8	10.147	9.321	6.619	11.464	10.007	7.927	8.201	10.217	9.075	8.741	7.572	8.406	8.276	8.207	11.221	7.629	8.455	9.722	5.83	10.2
AsBTB49	3.688	4.288	3.928	4.736	3.098	3.72	4.008	4.257	4.7	2.155	4.629	3.166	3.854	3.693	4.074	4.341	4.086	3.876	3.937	4.148	4.056	5.484	5.196	4.807	3.718	4.897	4.892	2.823	5.251	3.137
AsBTB36	3.824	3.908	2.872	4.076	3.349	3.555	2.008	3.87	3.467	1.864	3.516	3.631	3.852	2.428	2.162	2.206	2.871	2.316	2.328	1.768	2.731	3.016	3.355	3.315	3.264	3.038	1.547	2.362	2.866	2.434
AsBTB118	2.514	3.239	4.243	2.265	2.809	2.578	3.288	3.467	4.25	1.283	4.169	4.562	4.234	2.662	3.195	3.039	3.489	2.238	0.99	2.176	1.59	2.406	2.668	2.355	2.23	1.556	2.408	1.399	3.225	2.261
AsBTB139	13.811	10.752	15.895	11.241	8.469	12.073	12.166	11.51	11.662	13.814	13.067	15.26	10.531	12.938	14.435	12.128	11.229	11.071	11.908	10.874	10.31	11.53	11.651	7.748	15.238	8.518	13.827	10.937	8.49	12.256
AsBTB137	1.444	1.73	1.203	0.877	0.921	1.7	1.294	1.44	1.284	1.348	2.515	1.416	1.909	2.377	1.529	2.119	2.08	2.118	1.457	1.299	1.69	1.958	2.66	1.953	1.93	2.037	2.928	1.995	1.737	1.84
AsBTB144	2.503	4.279	2.473	2.298	1.111	2.317	0.968	1.879	3.041	0.715	1.601	3.054	2.393	1.406	0.931	2.42	3.701	2.944	1.996	2.608	2.316	2.116	2.976	3.202	1.334	1.73	1.37	1.859	1.723	1.25
AsBTB108	0.418	0.215	0.806	0.634	0.972	0.122	0.747	0.632	0.372	0.054	0.162	0.088	1.3	0.427	1.024	0.352	0.702	0.257	0.651	0.9	0.566	0.414	0.297	0.224	0.284	0.991	0.59	0.234	0.459	0.389
AsBTB135	6.441	6.01	6.068	5.652	7.111	6.732	6.843	7.293	6.251	3.803	7.303	5.168	6.012	8.101	7.725	7.485	8.868	8.44	8.902	8.647	9.523	9.459	8.586	10.419	7.116	7.287	5.7	6.87	6.114	8.086
AsBTB67	8.349	9.181	7.309	8.786	8.748	10.073	5.681	9.054	6.603	5.404	9.474	7.994	7.196	6.725	5.293	5.392	6.081	6.51	7.739	6.289	6.895	7.484	7.76	8.091	8.698	8.173	5.156	6.936	6.948	7.496
AsBTB167	2.532	1.482	3.577	1.932	3.157	3.261	3.097	3.512	2.986	2.44	4.314	2.339	3.436	3.039	2.974	3.029	2.557	3.144	3.53	3.502	2.838	4.256	3.398	2.096	2.518	4.142	3.225	2.949	2.467	2.849
AsBTB34	8.265	8.047	6.698	8.549	7.299	9.232	5.263	9.115	7.578	4.501	9.675	9.007	6.038	7.399	5.512	6.133	7.029	6.638	6.947	6.172	7.2	8.302	8.524	9.689	9.934	9.032	5.812	6.821	7.316	8.601
AsBTB121	2.811	2.144	1.754	2.896	2.556	2.423	1.637	2.364	2.081	0.362	3.227	0.834	1.625	1.876	1.891	1.853	1.753	2.218	1.459	1.069	2.147	2.222	1.998	2.544	2.806	2.631	1.336	1.276	1.879	1.846
AsBTB40	6.806	6.336	4.31	5.566	5.989	5.579	6.056	5.763	5.474	5.433	5.456	7.314	5.839	6.958	5.981	5.378	6.638	6.352	7.385	7.441	6.747	8.049	7.866	8.683	7.086	6.43	4.482	6.944	6.378	9.498
AsBTB11	4.422	3.458	2.772	3.486	3.814	4.535	3.438	5.456	4.234	3.8	3.878	4.717	3.763	3.002	3.442	4.156	4.459	3.023	3.066	3.025	3.468	3.81	3.594	2.213	2.823	2.342	3.455	1.889	3.32	2.01
AsBTB122	9.307	10.605	8.096	8.011	9.416	9.101	7.529	9.461	8.151	4.494	9.98	5.011	6.936	9.829	9.327	7.686	10.158	8.428	8.497	9.443	8.151	8.882	9.69	10.019	9.801	10.218	8.872	8.433	7.877	8.436
AsBTB151	0.578	0.606	0.31	0.624	0.382	0.621	0.494	0.583	0.735	0.31	0.535	0.344	0.432	0.612	0.485	0.743	0.722	0.616	0.513	0.599	0.718	0.858	0.685	0.864	0.497	0.914	0.593	0.541	0.588	0.589
AsBTB64	3.984	3.797	4.482	6.001	5.606	4.829	4.787	5.517	4.887	3.48	5.078	2.22	4.679	6.184	6.616	7.738	7.593	6.394	5.154	6.927	7.06	7.351	7.267	5.371	5.564	5.957	7.1	7.232	6.091	6.122
AsBTB61	0.119	0.249	0.133	0.076	0.53	0.243	0.231	0.418	0.176	0.285	0.715	0.116	0.31	0.126	0.264	0.2	0.107	0.102	0.251	0.199	0.25	0.352	0.118	0.148	0.263	0.039	0.177	0.272	0.068	0.147
AsBTB23	15.496	16.378	12.485	14.743	13.691	14.679	8.155	12.805	13.43	8.613	15.684	17.041	11.066	13.7	10.323	13.39	13.928	15.797	14.276	13.028	15.429	15.239	16.254	19.086	18.635	14.937	11.169	15.434	13.301	16.215
AsBTB78	9.285	12.393	12.442	10.938	11.242	18.482	8.434	14.974	10.81	10.453	11.856	12.252	9.156	14.204	10.02	7.023	9.637	11.406	10.914	7.205	10.035	7.975	6.928	9.207	14.271	8.938	8.09	9.788	6.772	7.876
AsBTB24	3.879	4.424	2.909	4.272	6.095	3.417	2.948	4.402	5.22	0.582	4.723	1.024	5.067	4.937	3.744	5.242	6.57	5.396	6.505	5.248	6.288	7.238	6.828	6.8	6.143	8.6	4.242	4.395	5.699	5.46
AsBTB142	8.752	8.174	6.914	9.207	12.804	7.916	8.414	9.838	8.616	5.668	11.652	4.412	9.164	14.759	11.949	11.402	13.569	12.449	11.746	12.148	13.793	13.386	14.578	13.215	12.894	12.97	10.947	12.312	13.665	12.579
AsBTB13	1.132	1.216	1.148	1.007	1.466	1.797	0.945	0.982	1.322	0.54	1.124	0.914	0.657	0.511	0.782	2.395	1.887	1.605	1.673	1.505	2.157	1.845	2.428	1.704	0.928	2.298	1.036	1.046	1.385	0.929
AsBTB150	14.565	14.795	15.289	14.316	13.711	14.636	14.191	14.714	14.321	14.544	15.288	14.653	11.284	12.378	13.811	13.268	12.76	14.305	13.384	15.667	13.184	13.817	15.339	14.712	14.417	14.729	13.994	15.666	13.454	16.382
AsBTB140	12.989	15.916	14.346	19.147	24.192	17.194	22.276	22.263	17.856	10.635	25.418	9.032	23.24	29.067	26.557	31.065	30.557	31.319	29.173	31.449	32.285	34.602	24.2	29.857	20.643	32.993	36.89	27.828	32.108	27.682
AsBTB7	15.172	13.974	13.41	14.172	21.269	15.78	15.333	20.172	16.05	6.881	24.553	8.13	17.223	26.461	23.288	29.104	36.623	28.556	28.348	30.632	30.999	31.97	35.094	32.932	26.565	33.562	26.462	23.411	31.321	30.093
AsBTB14	3.533	3.36	3.047	4.575	3.664	3.985	2.31	3.852	2.776	3.5	3.861	5.587	2.256	4.442	3.227	3.55	3.357	3.448	3.343	3.28	3.885	3.76	4.306	3.695	4.336	3.538	3.912	3.527	3.676	3.232
AsBTB169	2.88	2.69	3.677	3.419	2.823	3.75	3.3	3.474	2.988	2.388	4.61	3.059	2.906	2.287	3.332	3.16	3.123	3.247	2.885	2.469	2.745	3.326	2.774	3.51	2.975	2.97	2.954	2.536	3.205	2.403
AsBTB128	10.434	11.06	9.981	10.794	15.732	9.482	7.927	12.141	12.282	2.532	11.697	2.573	11.589	13.197	8.753	13.908	16.451	13.989	15.436	14.495	14.219	19.545	19.207	18.548	13.416	16.175	11.05	10.859	13.677	12.671
AsBTB79	0.537	0.345	0.358	0.349	0.462	0.315	0.641	0.496	0.332	0.405	0.476	0.613	0.583	0.949	1.097	0.814	0.814	1.048	1.136	1.157	1.092	0.988	0.633	0.77	0.677	0.868	0.798	0.775	0.46	1.01
AsBTB37	2.755	3.444	2.897	3.699	4.014	4.974	2.3	3.514	4.155	2.104	4.225	2.29	2.921	3.947	3.824	5.302	5.635	4.332	3.971	4.915	5.679	4.98	5.601	6.281	5.064	5.617	3.763	5.234	4.046	5.349
AsBTB138	5.505	5.728	6.401	6.497	6.458	7.619	6.024	6.996	5.759	6.396	9.713	6.23	3.925	7.417	7.325	6.866	6.181	6.239	5.648	6.402	5.792	6.819	6.058	5.462	7.52	6.005	7.81	6.988	6.878	6.382
AsBTB163	19.328	22.724	26.725	23.257	26.983	24.709	19.119	28.422	21.737	13.957	30.882	12.274	13.421	33.671	31.403	46.884	48.613	42.894	43.773	48.92	50.328	46.699	44.304	50.474	43.848	51.575	49.303	38.461	40.7	36.596
AsBTB119	2.586	2.276	2.157	2.835	3.873	2.273	3.509	2.995	2.582	1.838	3.468	1.268	5.025	5.238	6.387	5.829	6.064	5.165	5.065	6.305	5.213	4.893	5.32	4.958	5.365	5.465	7.138	5.355	5.49	5.318
AsBTB58	3.929	5.151	4.275	5.16	4.563	4.887	5.161	4.089	4.24	4.235	6.175	3.79	4.095	5.37	3.99	5.214	4.837	4.936	5.441	4.693	5.191	6.185	5.126	5.549	5.202	5.223	6.129	5.819	4.902	4.674
AsBTB161	9.071	9.452	8.974	8.67	8.803	9.429	5.848	8.964	7.064	5.388	10.79	8.281	7.162	6.811	6.795	7.649	8.847	7.751	7.791	8.129	8.005	8.631	9.095	9.239	9.172	10.259	7.542	7.66	7.153	7.306
AsBTB57	0.514	0.441	0.263	0.451	0.302	0.563	0.195	0.27	0.332	0.137	0.285	0.275	0.335	0.176	0.2	0.295	0.275	0.412	0.254	0.147	0.434	0.358	0.337	0.241	0.277	0.194	0.168	0.218	0.15	0.163
AsBTB103	25.629	27.394	27.669	24.126	26.65	26.51	24.833	27.384	24.423	22.136	29.769	26.19	22.008	28.682	29.073	30.227	31.788	33.44	32.082	31.642	29.904	31.242	30.602	32.742	31.68	32.618	31.979	31.478	26.823	31.275
AsBTB85	4.422	5.607	4.089	3.304	3.77	4.752	2.807	4.633	3.718	2.728	4.438	5.569	2.849	3.367	2.916	2.605	2.467	3.469	3.549	3.019	3.375	3.508	3.014	4.397	4.576	3.64	2.203	2.915	3.03	3.494
AsBTB26	15.732	15.333	15.222	14.423	14.359	17.748	12.293	16.153	13.873	12.774	17.62	17.306	11.713	14.024	12.558	17.504	16.644	18.04	16.979	16.794	17.069	18.748	16.598	18.778	18.2	19.404	16.562	14.621	15.102	15.444
AsBTB93	9.958	7.717	9.887	9.257	8.094	10.931	9.735	9.772	7.402	9.481	11.546	8.651	8.701	8.704	9.363	7.918	6.622	6.504	6.526	7.109	6.945	6.153	7.181	7.698	8.509	6.595	9.3	5.972	7.172	7.865
AsBTB126	1.61	1.158	1.143	0.717	0.498	0.889	1.055	0.882	1.41	0.803	0.515	0.62	0.41	1.318	0.779	1.441	1.793	1.344	1.778	1.141	1.429	1.104	1.306	1.276	1.153	0.92	1.201	0.997	0.403	1.014
AsBTB62	0.322	0.385	0.241	0.352	0.185	0.374	0.286	0.268	0.324	0.135	0.349	0.221	0.355	0.255	0.368	0.398	0.601	0.222	0.273	0.215	0.457	0.425	0.619	0.361	0.55	0.356	0.346	0.211	0.55	0.18
AsBTB109	20.529	19.741	18.581	21.624	27.63	22.959	17.792	26.21	21.055	13.605	30.692	27.524	19.587	23.644	19.495	16.869	20.733	19.131	18.515	18.74	19.508	22.339	21.784	23.051	28.153	22.94	21.288	19.231	18.996	21.222
AsBTB92	0.419	0.161	0.202	0.636	0.115	0.921	0.25	0.864	0.107	0.971	0.975	0.969	0.574	0.428	0.799	0.404	0.271	0.258	0.381	0.401	0.142	0.356	0.417	0.168	0.398	0.059	0.269	0.412	0.154	0.836
AsBTB145	4.659	4.835	5.054	5.407	3.983	5.631	3.889	5.442	6.019	1.748	5.819	3.59	4.637	5.638	5.814	5.191	5.119	3.964	4.181	4.181	4.909	6.315	5.077	4.831	4.901	4.931	4.73	3.867	5.549	4.025
AsBTB95	5.37	4.855	5.427	4.935	5.111	6.035	4.483	5.723	4.72	6.024	5.41	6.717	5.125	4.979	5.302	4.447	5.383	5.705	4.352	4.956	4.218	4.457	4.575	5.421	6.355	5.09	5.312	5.494	4.922	5.086
AsBTB91	1.276	1.529	1.435	1.906	1.542	1.682	1.243	2.426	2.081	1.231	2.308	0.804	1.534	2.292	2.085	1.793	1.539	1.622	1.242	1.985	1.584	1.654	1.904	1.878	1.588	2.048	1.8	1.641	1.377	1.667
AsBTB117	2.893	3.358	4.204	3.2	2.827	3.276	1.509	2.899	2.037	2.986	2.78	1.33	1.68	1.34	1.838	1.474	1.582	1.869	1.314	1.565	1.572	1.432	0.959	1.411	2.291	1.708	1.786	2.19	1.134	1.234
AsBTB132	0.757	0.552	0.479	0.502	0.453	1.067	0.829	1.046	0.463	0.128	0.642	0.696	1.236	0.488	0.631	0.359	0.984	0.733	0.644	0.634	0.598	0.655	0.612	0.974	0.674	0.092	0.382	0.418	0.566	0.484
AsBTB19	4.378	5.735	2.588	6.231	3.837	4.642	3.717	3.712	5.545	2.406	5.034	6.222	3.684	5.775	2.9	3.442	4.7	3.515	3.438	4.102	4.691	5.216	4.504	6.463	3.737	4.132	2.731	3.935	3.934	4.625
AsBTB77	1.486	1.422	0.845	1.265	1.392	1.131	0.947	1.537	1.507	0.59	1.388	0.94	1.016	0.761	0.761	0.701	0.752	0.757	0.856	0.897	0.821	1.202	0.7	1.347	1.139	1.093	0.875	0.785	0.683	0.833
AsBTB149	22.147	20.93	19.935	21.093	20.508	26.29	15.55	24.206	19.29	16.438	25.677	29.065	15.602	18.44	17.101	18.31	19.673	18.675	18.556	18.642	18.306	19.866	18.63	19.642	22.436	20.082	20.296	18.553	14.114	17.59
AsBTB131	7.945	8.262	6.492	7.234	7.486	5.354	8.821	7.835	7.045	6.908	6.078	4.814	10.247	12.062	8.214	9.227	7.731	12.155	11.323	10.232	9.614	9.473	9.893	10.154	9.756	8.714	9.33	9.862	9.592	9.738
AsBTB53	10.018	9.841	7.894	10.009	8.556	10.495	4.977	9.195	8.479	4.018	9.66	10.003	7.818	7.397	4.742	4.845	5.713	6.112	5.98	4.178	6.944	7.683	8.124	10.23	10.469	9.127	4.115	6.412	7.746	7.836
AsBTB82	1.947	1.843	1.799	1.779	1.032	1.711	1.045	0.97	0.371	0.501	1.352	0.511	0.575	0.745	0.63	0.616	0.881	0.838	1.674	1.893	0.907	1.17	0.934	1.53	0.991	1.087	1.654	1.195	1.814	0.485
AsBTB113	0.81	0.857	0.85	1.077	1.206	1.144	0.826	0.969	1.217	0.567	1.156	0.9	1.034	1.229	1.252	1.123	1.075	1.131	1.471	1.01	1.436	1.461	0.985	1.028	1.18	1.195	1.405	0.919	1.093	0.954
AsBTB68	9.827	9.703	10.097	10.079	12.061	10.296	7.175	10.114	10.911	6.932	10.216	11.565	8.311	8.424	7.064	9.525	8.571	9.564	8.991	8.667	9.169	9.963	8.835	8.959	11.205	9.717	9.248	8.441	6.743	8.041
AsBTB5	27.313	26.231	25.949	26.362	24.951	31.674	20.597	28.596	26.164	27.538	24.339	33.995	20.516	18.813	22.578	18.696	18.484	17.669	17.743	19.581	18.686	19.339	18.234	17.499	19.707	17.076	17.296	18.217	19.074	18.423
AsBTB123	4.831	4.457	3.886	4.061	4.103	5.486	3.555	4.447	4.921	4.234	4.721	5.635	3.63	3.805	3.576	3.57	3.901	3.042	3.385	3.567	3.93	3.998	3.475	4.122	4.22	4.225	3.637	3.354	3.731	4.18
AsBTB76	15.825	14.392	14.707	14.532	16.294	17.211	11.999	15.284	14.892	13.157	17.515	17.631	13.057	17.9	12.723	13.847	16.016	16.529	17.415	16.111	16.549	17.735	19.181	20.971	19.716	20.002	14.436	16.356	14.808	18.412
AsBTB52	3.279	2.566	3.748	3.828	5.215	2.657	4.326	4.731	4.375	2.143	5.931	2.489	3.685	6.341	5.998	5.887	5.168	5.192	5.86	6.866	6.06	5.55	5.998	4.309	5.025	5.787	6.362	5.297	5.02	4.871
AsBTB86	16.188	13.899	12.099	18.192	18.735	19.783	12.679	17.972	15.977	5.642	22.263	7.584	12.697	12.194	12.838	13.042	15.149	15.229	13.696	13.093	19.144	15.257	16.105	19.676	15.644	17.44	12.442	8.438	12.941	9.902
AsBTB120	5.197	6.176	3.332	4.368	3.156	4.183	5.597	3.655	6.66	3.171	4.447	3.041	3.698	7.676	7.082	9.612	10.162	9.239	8.933	10.483	11.127	10.676	10.896	11.408	10.99	10.263	5.769	10.315	9.556	9.565
AsBTB22	0.007	0.033	0.008	0.363	0	0.061	0.382	0	0.013	0	0.107	0.011	0	0.012	0.007	0.031	0	0.07	0	0.012	0.076	0.037	0.037	0.256	0.021	0.829	0.033	0.319	0.17	0.364
AsBTB4	10.851	11.531	9.689	11.471	10.389	12.187	7.836	10.604	10.649	5.274	10.905	8.361	8.625	11.147	8.29	14.524	13.247	10.976	14.941	14.138	15.38	12.363	15.594	18.711	14.975	15.986	9.587	12.262	13.698	13.62
AsBTB66	31.724	30.084	28.188	32.177	29.969	37.857	24.021	31.192	31.466	23.642	29.455	44.807	23.165	23.631	23.678	23.969	28.26	27.379	28.496	26.57	25.679	24.875	25.487	24.056	27.275	25.371	21.234	19.229	17.885	16.128
AsBTB18	5.664	4.631	4.906	3.717	3.47	4.936	4.018	5.339	4.584	1.938	3.586	2.499	2.614	3.553	3.4	4.776	4.356	4.633	4.887	5.834	5.55	5.495	5.86	4.773	4.789	5.81	5.898	3.726	5.618	3.741
AsBTB102	11.492	12.867	13.724	13.702	12.473	12.541	11.978	12.947	11.261	12.592	13.062	14.916	12.925	11.859	13.793	13.111	12.678	12.781	14.15	14.309	13.428	13.628	11.434	11.798	12.846	13.479	15.448	14.755	13.19	13.321
AsBTB158	4.994	5.208	4.162	4.344	5.785	5.374	2.47	5.694	4.004	2.166	5.856	2.721	6.605	6.659	4.466	6.083	5.858	6.053	5.152	6.042	7.406	6.714	7.607	8.892	7.967	9.578	5.591	9.021	7.328	8.776
AsBTB47	5.001	4.661	4.796	5.29	6.148	4.764	5.272	5.967	4.922	4.056	7.054	4.874	4.823	5.883	6.171	5.737	5.771	5.806	4.688	5.379	4.92	6.164	5.223	6.122	6.237	6.066	6.985	5.861	6.137	5.09
AsBTB72	9.168	7.45	6.748	7.295	7.377	8.101	6.309	7.834	6.463	5.139	8.116	8.034	6.625	6.157	5.298	5.592	4.986	5.795	4.518	4.86	5.934	5.793	5.094	6.759	6.95	5.86	4.159	4.597	5.004	5.126
AsBTB83	1.927	2.81	2.452	2.043	2.54	1.62	2.505	2.218	3.344	3.869	1.743	1.533	2.944	3.763	3.613	1.438	1.972	1.36	2.181	1.878	1.548	2.533	1.729	1.805	3.152	1.821	1.191	2.513	2.377	2.38
AsBTB20	1.745	1.815	1.136	2.659	2.872	2.386	1.814	1.737	2.423	0.937	2.27	3.197	2.079	1.045	0.846	1.833	1.856	1.687	1.529	1.333	2.177	2.152	2.924	2.58	2.443	2.093	1.676	2.675	5.601	1.281
AsBTB104	12.873	12.855	12.657	11.502	11.133	13.38	9.685	13.121	12.714	9.126	13.269	12.611	9.327	9.882	10.075	10.749	11.363	11.67	11.247	11.508	11.563	12.01	12.507	12.326	11.669	11.569	11.195	10.036	10.771	10.069
AsBTB165	1.751	2.215	1.897	2.066	3.477	2.66	1.949	2.62	1.846	0.935	4.047	0.859	3.332	2.06	2.843	3.555	3.932	3.518	4.006	3.585	4.1	4.237	3.936	6.013	4.56	4.625	2.795	4.904	6.045	3.439
AsBTB16	0.628	1.254	1.178	0.808	1.403	1.288	1.34	1.746	1.428	1.069	1.199	0.719	1.702	1.108	0.931	0.765	0.947	0.962	1.141	1.695	1.269	1.796	1.805	1.242	1.26	2.046	1.003	1.713	1.552	1.364
